# Supplementary material for: Unravelling the enigma of selective vulnerability in neurodegeneration: motor neurons resistant to degeneration in ALS show distinct gene expression characteristics and decreased susceptibility to excitotoxicity
Source: Acta Neuropathol. 2012 Nov 13;125(1):95–109. doi: 10.1007/s00401-012-1058-5 (PMC3535376; doi:10.1007/s00401-012-1058-5)
Supplement: Supplementary file 3 — Supplementary Table 1 (XLS 125 kb) [file 401_2012_1058_MOESM3_ESM.xls]

## Sheet: result20
Genes with a function in ubiquitin mediated proteolysis, upregulated in oculomotor neurones relative to spinal motor neurones
Gene ontology terms used to identify significantly differentially expressed genes with a function in ubiquitin mediated proteolysis
Category	Term	Count	%	PValue	p-value	q-value	Genes	Fold Enrichment
GOTERM_BP_FAT	GO:0019941~modification-dependent protein catabolic process	94	5.17052	4.57408e-08	4.57e-08	3.86393e-05	229501_S_AT, 201458_S_AT, 220079_S_AT, 200085_S_AT, 229267_AT, 211034_S_AT, 218761_AT, 225274_AT, 230112_AT, 225658_AT, 206183_S_AT, 228662_AT, 224725_AT, 225959_S_AT, 226970_AT, 203078_AT, 218310_AT, 224378_X_AT, 226394_AT, 227521_AT, 236075_S_AT, 225068_AT, 222656_AT, 225416_AT, 203160_S_AT, 217824_AT, 226178_AT, 218583_S_AT, 223677_AT, 226921_AT, 209974_S_AT, 218011_AT, 218751_S_AT, 212367_AT,…	1.76807
KEGG_PATHWAY	hsa04120:Ubiquitin mediated proteolysis	25	1.37514	0.00048872	0.000489	0.043521	217824_AT, 218397_AT, 214281_S_AT, 241959_AT, 201344_AT, 200085_S_AT, 229267_AT, 227875_AT, 218751_S_AT, 217880_AT, 206183_S_AT, 225651_AT, 211285_S_AT, 203637_S_AT, 218117_AT, 212751_AT, 242671_AT, 203078_AT, 213822_S_AT, 202334_S_AT, 202317_S_AT, 203636_AT, 200719_AT, 201423_S_AT, 226974_AT, 225989_AT, 222656_AT, 202335_S_AT	2.12826
Probe ID	Gene.Title	Gene.Symbol	Fold change	IPPLR	q value	Entrez.Gene	Gene.Ontology.Biological.Process	Gene.Ontology.Cellular.Component	Gene.Ontology.Molecular.Function	Alignments
227203_at	F-box and leucine-rich repeat protein 17	FBXL17	2.67689	2.65e-53	0	64839	0019941 // modification-dependent protein catabolic process // inferred from electronic annotation			chr5:107222634-107224336 (-) // 97.36 // q21.3
202335_s_at	ubiquitin-conjugating enzyme E2B (RAD6 homolog)	UBE2B	4.45338	1.1e-15	0	7320	0006281 // DNA repair // inferred from electronic annotation /// 0006301 // postreplication repair // traceable author statement /// 0006511 // ubiquitin-dependent protein catabolic process // traceable author statement /// 0006974 // response to DNA damage stimulus // inferred from electronic annotation /// 0007288 // sperm axoneme assembly // inferred from electronic annotation /// 0019941 // m…	0000785 // chromatin // inferred from electronic annotation /// 0005634 // nucleus // inferred from electronic annotation /// 0005886 // plasma membrane // inferred from electronic annotation /// 0016020 // membrane // inferred from electronic annotation	0004842 // ubiquitin-protein ligase activity // inferred from electronic annotation /// 0005515 // protein binding // inferred from electronic annotation /// 0016874 // ligase activity // inferred from electronic annotation /// 0019787 // small conjugating protein ligase activity // inferred from electronic annotation	chr5:133734768-133755582 (+) // 82.9 // q31.1
226970_at	F-box protein 33	FBXO33	2.67865	4.64e-12	0	254170	0019941 // modification-dependent protein catabolic process // inferred from electronic annotation			chr14:38937374-38940302 (-) // 96.59 // q21.1
227521_at	F-box protein 33	FBXO33	4.1479	1.36e-11	0	254170	0019941 // modification-dependent protein catabolic process // inferred from electronic annotation			chr14:38936636-38937448 (-) // 85.46 // q21.1
213256_at	membrane-associated ring finger (C3HC4) 3	MAR3	3.62566	1.41e-10	0	115123	0006897 // endocytosis // inferred from electronic annotation /// 0019941 // modification-dependent protein catabolic process // inferred from electronic annotation	0005768 // endosome // inferred from electronic annotation /// 0016020 // membrane // inferred from electronic annotation /// 0016021 // integral to membrane // inferred from electronic annotation /// 0030659 // cytoplasmic vesicle membrane // inferred from electronic annotation /// 0031410 // cytoplasmic vesicle // inferred from electronic annotation /// 0031901 // early endosome membrane // inf…	0008270 // zinc ion binding // inferred from electronic annotation /// 0016874 // ligase activity // inferred from electronic annotation /// 0046872 // metal ion binding // inferred from electronic annotation	chr5:126233176-126394140 (-) // 96.31 // q23.2
223677_at	ATG10 autophagy related 10 homolog (S. cerevisiae)	ATG10	2.1339	3.18e-09	2.53e-10	83734	0006497 // protein amino acid lipidation // inferred from sequence or structural similarity /// 0006497 // protein amino acid lipidation // inferred from electronic annotation /// 0006810 // transport // inferred from electronic annotation /// 0006914 // autophagy // inferred from electronic annotation /// 0006914 // autophagy // inferred from mutant phenotype /// 0015031 // protein transport // …	0005622 // intracellular // inferred from direct assay /// 0005737 // cytoplasm // inferred from electronic annotation	0005515 // protein binding // inferred from physical interaction /// 0005515 // protein binding // inferred from electronic annotation	chr5:81318912-81586364 (+) // 69.83 // q14.2
218397_at	Fanconi anemia, complementation group L	FANCL	2.58766	3.24e-09	2.43e-10	55120	0006281 // DNA repair // inferred from electronic annotation /// 0006974 // response to DNA damage stimulus // inferred from electronic annotation /// 0007276 // gamete generation // inferred from electronic annotation /// 0019941 // modification-dependent protein catabolic process // inferred from electronic annotation /// 0042127 // regulation of cell proliferation // inferred from electronic a…	0005634 // nucleus // inferred from electronic annotation /// 0005635 // nuclear envelope // inferred from electronic annotation /// 0005737 // cytoplasm // inferred from electronic annotation	0005515 // protein binding // inferred from electronic annotation /// 0008270 // zinc ion binding // inferred from electronic annotation /// 0016874 // ligase activity // inferred from electronic annotation /// 0046872 // metal ion binding // inferred from electronic annotation	chr2:58239886-58321985 (-) // 99.94 // p16.1
204902_s_at	ATG4 autophagy related 4 homolog B (S. cerevisiae)	ATG4B	3.40524	8.17e-09	5.39e-10	23192	0000045 // autophagic vacuole formation // inferred from sequence or structural similarity /// 0006508 // proteolysis // inferred from direct assay /// 0006612 // protein targeting to membrane // inferred from sequence or structural similarity /// 0006810 // transport // inferred from electronic annotation /// 0006914 // autophagy // inferred from genetic interaction /// 0006914 // autophagy // i…	0005737 // cytoplasm // inferred from sequence or structural similarity /// 0005737 // cytoplasm // inferred from electronic annotation /// 0005829 // cytosol // inferred from sequence or structural similarity /// 0005875 // microtubule associated complex // inferred from sequence or structural similarity	0005515 // protein binding // inferred from physical interaction /// 0005515 // protein binding // inferred from sequence or structural similarity /// 0008233 // peptidase activity // inferred from electronic annotation /// 0008234 // cysteine-type peptidase activity // inferred from direct assay /// 0008234 // cysteine-type peptidase activity // inferred from electronic annotation /// 0016787 //…	chr2:242260267-242261942 (+) // 99.0 // q37.3 /// chr2_random:89390-91065 (+) // 99.0 //
203637_s_at	midline 1 (Opitz/BBB syndrome)	MID1	3.86675	1.09e-08	8.58e-10	4281	0000226 // microtubule cytoskeleton organization // traceable author statement /// 0007026 // negative regulation of microtubule depolymerization // inferred from electronic annotation /// 0007389 // pattern specification process // traceable author statement /// 0019941 // modification-dependent protein catabolic process // inferred from electronic annotation	0005622 // intracellular // inferred from electronic annotation /// 0005737 // cytoplasm // inferred from electronic annotation /// 0005856 // cytoskeleton // inferred from electronic annotation /// 0005874 // microtubule // inferred from electronic annotation /// 0005875 // microtubule associated complex // traceable author statement /// 0015630 // microtubule cytoskeleton // inferred from elect…	0005515 // protein binding // traceable author statement /// 0005515 // protein binding // inferred from electronic annotation /// 0008270 // zinc ion binding // inferred from electronic annotation /// 0016874 // ligase activity // inferred from electronic annotation /// 0046872 // metal ion binding // inferred from electronic annotation	chrX:10376165-10548459 (-) // 99.33 // p22.2
235195_at	F-box and WD repeat domain containing 2	FBXW2	2.62776	1.52e-08	1.66e-09	26190	0006464 // protein modification process // traceable author statement /// 0006508 // proteolysis // traceable author statement /// 0019941 // modification-dependent protein catabolic process // inferred from electronic annotation	0005737 // cytoplasm // inferred from electronic annotation	0004842 // ubiquitin-protein ligase activity // traceable author statement /// 0005515 // protein binding // inferred from physical interaction	chr9:122559083-122560779 (-) // 73.08 // q33.2
219211_at	ubiquitin specific peptidase 18	USP18	3.15573	1.41e-07	1.34e-08	11274	0006511 // ubiquitin-dependent protein catabolic process // inferred from electronic annotation /// 0019941 // modification-dependent protein catabolic process // inferred from electronic annotation	0005634 // nucleus // traceable author statement /// 0005634 // nucleus // inferred from direct assay	0004221 // ubiquitin thiolesterase activity // inferred from electronic annotation /// 0004843 // ubiquitin-specific protease activity // traceable author statement /// 0008233 // peptidase activity // inferred from electronic annotation /// 0008234 // cysteine-type peptidase activity // inferred from electronic annotation /// 0016787 // hydrolase activity // inferred from electronic annotation	chr22:17012931-17040158 (+) // 93.09 // q11.21 /// chr22:18731096-19061542 (-) // 78.85 // q11.21
213822_s_at	ubiquitin protein ligase E3B	UBE3B	2.87488	1.41e-07	1.31e-08	89910	0006464 // protein modification process // inferred from electronic annotation /// 0019941 // modification-dependent protein catabolic process // inferred from electronic annotation	0005622 // intracellular // inferred from electronic annotation	0016874 // ligase activity // inferred from electronic annotation /// 0016881 // acid-amino acid ligase activity // inferred from electronic annotation	chr12:108399841-108412907 (+) // 93.9 // q24.11
230112_at	membrane-associated ring finger (C3HC4) 4	MAR4	4.52948	2.58e-07	2.73e-08	57574	0019941 // modification-dependent protein catabolic process // inferred from electronic annotation	0000139 // Golgi membrane // inferred from electronic annotation /// 0005794 // Golgi apparatus // inferred from electronic annotation /// 0016020 // membrane // inferred from electronic annotation /// 0016021 // integral to membrane // inferred from electronic annotation	0008270 // zinc ion binding // inferred from electronic annotation /// 0016874 // ligase activity // inferred from electronic annotation /// 0046872 // metal ion binding // inferred from electronic annotation	chr2:216830834-216944995 (-) // 98.57 // q35
218184_at	tubby like protein 4	TULP4	2.02403	4.41e-07	4.47e-08	56995	0006355 // regulation of transcription, DNA-dependent // non-traceable author statement /// 0007242 // intracellular signaling cascade // inferred from electronic annotation /// 0007584 // response to nutrient // traceable author statement /// 0019941 // modification-dependent protein catabolic process // inferred from electronic annotation	0005634 // nucleus // inferred from direct assay /// 0005737 // cytoplasm // inferred from direct assay /// 0005737 // cytoplasm // inferred from electronic annotation	0003700 // transcription factor activity // non-traceable author statement /// 0005515 // protein binding // inferred from physical interaction	chr6:158653679-158852842 (+) // 95.24 // q25.3
212498_at			2.59176	7.31e-07	6.46e-08					chr5:10488833-10490961 (+) // 80.48 // p15.2
224441_s_at	ubiquitin specific peptidase 45	USP45	1.82256	1.51e-06	1.51e-07	85015	0006511 // ubiquitin-dependent protein catabolic process // inferred from electronic annotation /// 0019941 // modification-dependent protein catabolic process // inferred from electronic annotation		0004221 // ubiquitin thiolesterase activity // inferred from electronic annotation /// 0008233 // peptidase activity // inferred from electronic annotation /// 0008234 // cysteine-type peptidase activity // inferred from electronic annotation /// 0008270 // zinc ion binding // inferred from electronic annotation /// 0016787 // hydrolase activity // inferred from electronic annotation /// 0046872 …	chr6:100036858-100070029 (-) // 78.63 // q16.3
240261_at	target of myb1 (chicken)-like 1	TOM1L1	2.48416	1.73e-06	1.85e-07	10040	0006810 // transport // inferred from electronic annotation /// 0006886 // intracellular protein transport // inferred from electronic annotation /// 0015031 // protein transport // inferred from electronic annotation /// 0043162 // ubiquitin-dependent protein catabolic process via the multivesicular body sorting pathway // non-traceable author statement	0005622 // intracellular // inferred from electronic annotation /// 0005764 // lysosome // traceable author statement /// 0005768 // endosome // inferred from direct assay /// 0005768 // endosome // inferred from electronic annotation /// 0005794 // Golgi apparatus // inferred from electronic annotation /// 0005829 // cytosol // inferred from direct assay /// 0010008 // endosome membrane // infer…	0005515 // protein binding // inferred from physical interaction /// 0017124 // SH3 domain binding // inferred from electronic annotation /// 0043130 // ubiquitin binding // traceable author statement	chr17:50369991-50370347 (+) // 36.84 // q22
219208_at	F-box protein 11	FBXO11	4.16042	3.31e-06	3.7e-07	80204	0006464 // protein modification process // inferred from direct assay /// 0006511 // ubiquitin-dependent protein catabolic process // non-traceable author statement /// 0016567 // protein ubiquitination // non-traceable author statement /// 0019941 // modification-dependent protein catabolic process // inferred from electronic annotation	0000151 // ubiquitin ligase complex // non-traceable author statement /// 0005634 // nucleus // inferred from direct assay /// 0005634 // nucleus // inferred from electronic annotation /// 0005737 // cytoplasm // inferred from direct assay	0004842 // ubiquitin-protein ligase activity // non-traceable author statement /// 0004842 // ubiquitin-protein ligase activity // inferred from electronic annotation /// 0005515 // protein binding // inferred from physical interaction /// 0008270 // zinc ion binding // inferred from electronic annotation /// 0008469 // histone-arginine N-methyltransferase activity // inferred from direct assay /…	chr2:47893493-47916605 (-) // 99.9 // p16.3
227875_at	kelch-like 13 (Drosophila)	KLHL13	6.73323	3.4e-06	3.8e-07	90293	0019941 // modification-dependent protein catabolic process // inferred from electronic annotation		0005515 // protein binding // inferred from electronic annotation	chrX:116915804-116965933 (-) // 95.15 // q24
235850_at	WD repeat domain 5B	WDR5B	3.45637	3.58e-06	4.2e-07	54554	0019941 // modification-dependent protein catabolic process // inferred from electronic annotation			chr3:123613384-123613871 (+) // 95.56 // q21.1
228662_at	Suppressor of cytokine signaling 7	SOCS7	1.90044	8.06e-06	8.95e-07	30837	0007242 // intracellular signaling cascade // inferred from electronic annotation /// 0008286 // insulin receptor signaling pathway // inferred from electronic annotation /// 0009968 // negative regulation of signal transduction // inferred from electronic annotation /// 0016567 // protein ubiquitination // inferred from electronic annotation /// 0019941 // modification-dependent protein cataboli…	0005737 // cytoplasm // inferred from electronic annotation /// 0005886 // plasma membrane // inferred from electronic annotation	0005515 // protein binding // inferred from physical interaction /// 0017124 // SH3 domain binding // non-traceable author statement	chr17:33814923-33815371 (+) // 93.72 // q12
225959_s_at	zinc and ring finger 1	ZNRF1	2.31806	8.59e-06	9.49e-07	84937	0019941 // modification-dependent protein catabolic process // inferred from electronic annotation	0005764 // lysosome // inferred from electronic annotation /// 0005768 // endosome // inferred from electronic annotation /// 0005768 // endosome // inferred from direct assay /// 0016020 // membrane // inferred from electronic annotation /// 0030054 // cell junction // inferred from electronic annotation /// 0031410 // cytoplasmic vesicle // inferred from electronic annotation /// 0045202 // syn…	0005515 // protein binding // inferred from electronic annotation /// 0008270 // zinc ion binding // inferred from electronic annotation /// 0016874 // ligase activity // inferred from electronic annotation /// 0046872 // metal ion binding // inferred from electronic annotation	chr16:73696781-73702110 (+) // 89.36 // q23.1
218761_at	ring finger protein 111	RNF111	2.27476	9.11e-06	1.05e-06	54778	0007275 // multicellular organismal development // inferred from electronic annotation /// 0019941 // modification-dependent protein catabolic process // inferred from electronic annotation	0005634 // nucleus // inferred from electronic annotation /// 0005737 // cytoplasm // inferred from electronic annotation	0005515 // protein binding // inferred from electronic annotation /// 0008270 // zinc ion binding // inferred from electronic annotation /// 0016874 // ligase activity // inferred from electronic annotation /// 0046872 // metal ion binding // inferred from electronic annotation	chr15:57165077-57175916 (+) // 99.12 // q22.2
225658_at	speckle-type POZ protein-like	SPOPL	3.16625	1.06e-05	1.27e-06	339745	0019941 // modification-dependent protein catabolic process // inferred from electronic annotation	0005634 // nucleus // inferred from electronic annotation	0005515 // protein binding // inferred from electronic annotation	chr2:139034842-139047271 (+) // 96.04 // q22.1
242671_at			2.45237	1.29e-05	1.58e-06					chrX:10389250-10389708 (-) // 98.28 // p22.2
232515_at			2.93737	1.48e-05	1.81e-06					chr12:98121230-98122665 (-) // 48.2 // q23.1
212367_at	fem-1 homolog b (C. elegans)	FEM1B	1.58761	1.53e-05	1.87e-06	10116	0006915 // apoptosis // inferred from electronic annotation /// 0006917 // induction of apoptosis // non-traceable author statement /// 0019941 // modification-dependent protein catabolic process // inferred from electronic annotation /// 0042981 // regulation of apoptosis // inferred from mutant phenotype /// 0051438 // regulation of ubiquitin-protein ligase activity // inferred from mutant phen…	0005737 // cytoplasm // inferred from electronic annotation	0004842 // ubiquitin-protein ligase activity // inferred from mutant phenotype /// 0005123 // death receptor binding // inferred from mutant phenotype /// 0005123 // death receptor binding // non-traceable author statement	chr15:66357809-66375256 (+) // 98.41 // q23
244688_at			2.30403	3.24e-05	3.96e-06					chr4:77088476-77089296 (-) // 96.79 // q21.1
203078_at	cullin 2	CUL2	2.70433	4.9e-05	6.03e-06	8453	0000082 // G1/S transition of mitotic cell cycle // traceable author statement /// 0006511 // ubiquitin-dependent protein catabolic process // inferred from electronic annotation /// 0007050 // cell cycle arrest // traceable author statement /// 0008285 // negative regulation of cell proliferation // traceable author statement /// 0008629 // induction of apoptosis by intracellular signals // trac…	0031461 // cullin-RING ubiquitin ligase complex // inferred from electronic annotation	0005515 // protein binding // inferred from physical interaction /// 0031625 // ubiquitin protein ligase binding // inferred from electronic annotation	chr10:35337484-35419243 (-) // 87.36 // p11.21
227641_at	F-box and leucine-rich repeat protein 16	FBXL16	2.07428	5.77e-05	6.71e-06	146330	0019941 // modification-dependent protein catabolic process // inferred from electronic annotation			chr16:682500-683126 (-) // 71.85 // p13.3
202334_s_at	ubiquitin-conjugating enzyme E2B (RAD6 homolog)	UBE2B	2.44869	0.000112854	1.51e-05	7320	0006281 // DNA repair // inferred from electronic annotation /// 0006301 // postreplication repair // traceable author statement /// 0006511 // ubiquitin-dependent protein catabolic process // traceable author statement /// 0006974 // response to DNA damage stimulus // inferred from electronic annotation /// 0007288 // sperm axoneme assembly // inferred from electronic annotation /// 0019941 // m…	0000785 // chromatin // inferred from electronic annotation /// 0005634 // nucleus // inferred from electronic annotation /// 0005886 // plasma membrane // inferred from electronic annotation /// 0016020 // membrane // inferred from electronic annotation	0004842 // ubiquitin-protein ligase activity // inferred from electronic annotation /// 0005515 // protein binding // inferred from electronic annotation /// 0016874 // ligase activity // inferred from electronic annotation /// 0019787 // small conjugating protein ligase activity // inferred from electronic annotation	chr5:133734754-133755582 (+) // 82.85 // q31.1
226871_s_at	ATG4 autophagy related 4 homolog D (S. cerevisiae)	ATG4D	2.14428	0.000133821	1.81e-05	84971	0000045 // autophagic vacuole formation // inferred from sequence or structural similarity /// 0006508 // proteolysis // inferred from sequence or structural similarity /// 0006612 // protein targeting to membrane // inferred from sequence or structural similarity /// 0006623 // protein targeting to vacuole // inferred from sequence or structural similarity /// 0006810 // transport // inferred fr…	0005737 // cytoplasm // inferred from sequence or structural similarity /// 0005737 // cytoplasm // inferred from electronic annotation /// 0005829 // cytosol // inferred from sequence or structural similarity /// 0005875 // microtubule associated complex // inferred from sequence or structural similarity	0004197 // cysteine-type endopeptidase activity // inferred from sequence or structural similarity /// 0005515 // protein binding // inferred from sequence or structural similarity /// 0008017 // microtubule binding // inferred from sequence or structural similarity /// 0008233 // peptidase activity // inferred from electronic annotation /// 0008234 // cysteine-type peptidase activity // inferred…	chr19:10515398-10525183 (+) // 94.72 // p13.2
218310_at	RAB guanine nucleotide exchange factor (GEF) 1	RABGEF1	1.94192	0.000150743	2.15e-05	27342	0006810 // transport // inferred from electronic annotation /// 0006897 // endocytosis // inferred from electronic annotation /// 0015031 // protein transport // inferred from electronic annotation /// 0019941 // modification-dependent protein catabolic process // inferred from electronic annotation	0005737 // cytoplasm // inferred from electronic annotation /// 0005768 // endosome // inferred from electronic annotation /// 0005769 // early endosome // inferred from electronic annotation /// 0055037 // recycling endosome // inferred from electronic annotation	0003677 // DNA binding // inferred from electronic annotation /// 0005515 // protein binding // inferred from physical interaction /// 0008270 // zinc ion binding // inferred from electronic annotation /// 0046872 // metal ion binding // inferred from electronic annotation	chr7:65843154-65913881 (+) // 93.96 // q11.21
219106_s_at	kelch repeat and BTB (POZ) domain containing 10	KBTBD10	6.23949	0.000151805	2.19e-05	10324	0006941 // striated muscle contraction // traceable author statement /// 0019941 // modification-dependent protein catabolic process // inferred from electronic annotation	0005737 // cytoplasm // inferred from electronic annotation /// 0005856 // cytoskeleton // inferred from electronic annotation /// 0042995 // cell projection // inferred from electronic annotation	0005515 // protein binding // inferred from electronic annotation	chr2:170074486-170091011 (+) // 99.88 // q31.1
201423_s_at	cullin 4A	CUL4A	2.09726	0.000223298	3.23e-05	8451	0000082 // G1/S transition of mitotic cell cycle // traceable author statement /// 0006281 // DNA repair // inferred from electronic annotation /// 0006511 // ubiquitin-dependent protein catabolic process // inferred from electronic annotation /// 0006974 // response to DNA damage stimulus // inferred from electronic annotation /// 0007050 // cell cycle arrest // traceable author statement /// 00…	0031461 // cullin-RING ubiquitin ligase complex // inferred from electronic annotation	0005515 // protein binding // inferred from physical interaction /// 0031625 // ubiquitin protein ligase binding // inferred from electronic annotation	chr13:112912287-112967393 (+) // 98.68 // q34
1570251_at	HECT domain containing 1	HECTD1	1.79363	0.000274595	4.18e-05	25831	0001843 // neural tube closure // inferred from electronic annotation /// 0006464 // protein modification process // inferred from electronic annotation /// 0016567 // protein ubiquitination // inferred from electronic annotation /// 0019941 // modification-dependent protein catabolic process // inferred from electronic annotation	0005622 // intracellular // inferred from electronic annotation	0004842 // ubiquitin-protein ligase activity // inferred from electronic annotation /// 0005488 // binding // inferred from electronic annotation /// 0016874 // ligase activity // inferred from electronic annotation /// 0016881 // acid-amino acid ligase activity // inferred from electronic annotation /// 0046872 // metal ion binding // inferred from electronic annotation	chr14:30742030-30746666 (-) // 64.56 // q12
218667_at	praja ring finger 1	PJA1	2.23305	0.000285349	4.39e-05	64219	0019941 // modification-dependent protein catabolic process // inferred from electronic annotation	0005634 // nucleus // inferred from direct assay /// 0005730 // nucleolus // inferred from direct assay	0005515 // protein binding // inferred from electronic annotation /// 0008270 // zinc ion binding // inferred from electronic annotation /// 0016874 // ligase activity // inferred from electronic annotation /// 0046872 // metal ion binding // inferred from electronic annotation	chrX:68297429-68298964 (-) // 99.87 // q13.1
224725_at	mindbomb homolog 1 (Drosophila)	MIB1	1.8477	0.000307808	4.78e-05	57534	0001568 // blood vessel development // inferred from electronic annotation /// 0001701 // in utero embryonic development // inferred from electronic annotation /// 0001756 // somitogenesis // inferred from electronic annotation /// 0001841 // neural tube formation // inferred from electronic annotation /// 0001947 // heart looping // inferred from electronic annotation /// 0007219 // Notch signal…	0005737 // cytoplasm // inferred from electronic annotation /// 0005886 // plasma membrane // inferred from electronic annotation /// 0016020 // membrane // inferred from electronic annotation /// 0031410 // cytoplasmic vesicle // inferred from electronic annotation	0004842 // ubiquitin-protein ligase activity // inferred from electronic annotation /// 0005515 // protein binding // inferred from electronic annotation /// 0008270 // zinc ion binding // inferred from electronic annotation /// 0016874 // ligase activity // inferred from electronic annotation /// 0046872 // metal ion binding // inferred from electronic annotation	chr18:17649719-17704912 (+) // 97.29 // q11.2
203636_at	midline 1 (Opitz/BBB syndrome)	MID1	4.08348	0.000350451	5.38e-05	4281	0000226 // microtubule cytoskeleton organization // traceable author statement /// 0007026 // negative regulation of microtubule depolymerization // inferred from electronic annotation /// 0007389 // pattern specification process // traceable author statement /// 0019941 // modification-dependent protein catabolic process // inferred from electronic annotation	0005622 // intracellular // inferred from electronic annotation /// 0005737 // cytoplasm // inferred from electronic annotation /// 0005856 // cytoskeleton // inferred from electronic annotation /// 0005874 // microtubule // inferred from electronic annotation /// 0005875 // microtubule associated complex // traceable author statement /// 0015630 // microtubule cytoskeleton // inferred from elect…	0005515 // protein binding // traceable author statement /// 0005515 // protein binding // inferred from electronic annotation /// 0008270 // zinc ion binding // inferred from electronic annotation /// 0016874 // ligase activity // inferred from electronic annotation /// 0046872 // metal ion binding // inferred from electronic annotation	chrX:10373595-10761687 (-) // 92.15 // p22.2
218751_s_at	F-box and WD repeat domain containing 7	FBXW7	2.19299	0.000355133	5.47e-05	55294	0016567 // protein ubiquitination // inferred from direct assay /// 0019941 // modification-dependent protein catabolic process // inferred from electronic annotation	0005634 // nucleus // inferred from electronic annotation	0005515 // protein binding // inferred from physical interaction /// 0005515 // protein binding // inferred from direct assay	chr4:153463420-153493184 (-) // 99.94 // q31.3
219035_s_at	ring finger protein 34	RNF34	1.97513	0.00039844	6.12e-05	80196	0006915 // apoptosis // inferred from electronic annotation /// 0019941 // modification-dependent protein catabolic process // inferred from electronic annotation	0005634 // nucleus // inferred from electronic annotation /// 0012505 // endomembrane system // inferred from electronic annotation /// 0016020 // membrane // inferred from electronic annotation /// 0016607 // nuclear speck // inferred from electronic annotation	0005515 // protein binding // inferred from electronic annotation /// 0008270 // zinc ion binding // inferred from electronic annotation /// 0016874 // ligase activity // inferred from electronic annotation /// 0046872 // metal ion binding // inferred from electronic annotation	chr12:120322303-120346538 (+) // 96.44 // q24.31
213186_at	DAZ interacting protein 3, zinc finger	DZIP3	3.46076	0.000399248	6.17e-05	9666	0000209 // protein polyubiquitination // inferred from direct assay /// 0019941 // modification-dependent protein catabolic process // inferred from electronic annotation	0005737 // cytoplasm // inferred from direct assay /// 0005737 // cytoplasm // inferred from electronic annotation	0003723 // RNA binding // inferred from direct assay /// 0003723 // RNA binding // inferred from electronic annotation /// 0004842 // ubiquitin-protein ligase activity // inferred from direct assay /// 0005515 // protein binding // inferred from electronic annotation /// 0008270 // zinc ion binding // inferred from electronic annotation /// 0016874 // ligase activity // inferred from electronic a…	chr3:109791218-109895570 (+) // 93.69 // q13.13
225416_at	ring finger protein, LIM domain interacting	RLIM	3.6638	0.000424434	6.67e-05	51132	0006350 // transcription // inferred from electronic annotation /// 0006355 // regulation of transcription, DNA-dependent // inferred from electronic annotation /// 0016481 // negative regulation of transcription // non-traceable author statement /// 0019941 // modification-dependent protein catabolic process // inferred from electronic annotation	0017053 // transcriptional repressor complex // non-traceable author statement	0003714 // transcription corepressor activity // non-traceable author statement /// 0004842 // ubiquitin-protein ligase activity // inferred from electronic annotation /// 0005515 // protein binding // inferred from electronic annotation /// 0008270 // zinc ion binding // inferred from electronic annotation /// 0016874 // ligase activity // inferred from electronic annotation /// 0046872 // metal…	chrX:73721560-73723595 (-) // 87.67 // q13.2
1553103_at	nuclear transcription factor, X-box binding 1	NFX1	1.72377	0.000468307	7.22e-05	4799	0000122 // negative regulation of transcription from RNA polymerase II promoter // traceable author statement /// 0000122 // negative regulation of transcription from RNA polymerase II promoter // inferred from electronic annotation /// 0006350 // transcription // inferred from electronic annotation /// 0006355 // regulation of transcription, DNA-dependent // inferred from electronic annotation /…	0005634 // nucleus // inferred from electronic annotation	0003676 // nucleic acid binding // inferred from electronic annotation /// 0003677 // DNA binding // inferred from electronic annotation /// 0003700 // transcription factor activity // traceable author statement /// 0003700 // transcription factor activity // inferred from electronic annotation /// 0005515 // protein binding // inferred from electronic annotation /// 0008270 // zinc ion binding /…	chr9:33280509-33338719 (+) // 71.18 // p13.3
213327_s_at	ubiquitin specific peptidase 12	USP12	1.37903	0.00047169	7.31e-05	219333	0006464 // protein modification process // non-traceable author statement /// 0006511 // ubiquitin-dependent protein catabolic process // inferred from electronic annotation /// 0019941 // modification-dependent protein catabolic process // inferred from electronic annotation		0004221 // ubiquitin thiolesterase activity // traceable author statement /// 0004221 // ubiquitin thiolesterase activity // inferred from electronic annotation /// 0008233 // peptidase activity // inferred from electronic annotation /// 0008234 // cysteine-type peptidase activity // inferred from electronic annotation /// 0016787 // hydrolase activity // inferred from electronic annotation	chr13:26538292-26540144 (-) // 83.27 // q12.13
230029_x_at	ubiquitin protein ligase E3 component n-recognin 3 (putative)	UBR3	2.25029	0.00058041	9.08e-05	130507	0001967 // suckling behavior // inferred from sequence or structural similarity /// 0006511 // ubiquitin-dependent protein catabolic process // inferred from sequence or structural similarity /// 0007608 // sensory perception of smell // inferred from sequence or structural similarity /// 0009790 // embryonic development // inferred from sequence or structural similarity /// 0019941 // modificati…	0016020 // membrane // inferred from electronic annotation /// 0016021 // integral to membrane // inferred from electronic annotation	0004842 // ubiquitin-protein ligase activity // inferred from sequence or structural similarity /// 0004842 // ubiquitin-protein ligase activity // inferred from electronic annotation /// 0008270 // zinc ion binding // inferred from electronic annotation /// 0016874 // ligase activity // inferred from electronic annotation /// 0046872 // metal ion binding // inferred from electronic annotation	chr2:170648414-170648876 (+) // 92.96 // q31.1
236075_s_at	similar to hCG2042915	LOC100129673	1.78363	0.000609985	9.58e-05	100129673				chr17:4957759-4958401 (+) // 96.06 // p13.2
226178_at	suppressor of cytokine signaling 4	SOCS4	1.72233	0.000634758	9.88e-05	122809	0007242 // intracellular signaling cascade // inferred from electronic annotation /// 0009968 // negative regulation of signal transduction // inferred from electronic annotation /// 0019941 // modification-dependent protein catabolic process // inferred from electronic annotation /// 0040008 // regulation of growth // inferred from electronic annotation		0005515 // protein binding // inferred from electronic annotation	chr14:54584648-54585957 (+) // 87.45 // q22.3
220079_s_at	ubiquitin specific peptidase 48	USP48	2.10678	0.000679788	0.000107808	84196	0006464 // protein modification process // inferred from electronic annotation /// 0006511 // ubiquitin-dependent protein catabolic process // inferred from electronic annotation /// 0019941 // modification-dependent protein catabolic process // inferred from electronic annotation	0005634 // nucleus // inferred from electronic annotation /// 0005737 // cytoplasm // inferred from electronic annotation	0004221 // ubiquitin thiolesterase activity // inferred from electronic annotation /// 0008233 // peptidase activity // inferred from electronic annotation /// 0008234 // cysteine-type peptidase activity // inferred from electronic annotation /// 0016787 // hydrolase activity // inferred from electronic annotation	chr1:21877674-21905626 (-) // 100.0 // p36.12
214436_at	F-box and leucine-rich repeat protein 2	FBXL2	2.70271	0.000682994	0.000108606	25827	0006464 // protein modification process // traceable author statement /// 0006508 // proteolysis // traceable author statement /// 0019941 // modification-dependent protein catabolic process // inferred from electronic annotation	0005737 // cytoplasm // traceable author statement	0004842 // ubiquitin-protein ligase activity // traceable author statement /// 0005515 // protein binding // traceable author statement /// 0005515 // protein binding // inferred from electronic annotation	chr3:33293937-33403303 (+) // 98.79 // p22.3
241959_at	anaphase promoting complex subunit 10 /// anaphase promoting complex subunit 10 pseudogene	ANAPC10 /// ANAPC10P	1.91285	0.000771179	0.000123356	10393 /// 729198	0000086 // G2/M transition of mitotic cell cycle // traceable author statement /// 0000090 // mitotic anaphase // traceable author statement /// 0006511 // ubiquitin-dependent protein catabolic process // traceable author statement /// 0007049 // cell cycle // inferred from electronic annotation /// 0007067 // mitosis // inferred from electronic annotation /// 0007067 // mitosis // non-traceable …	0005654 // nucleoplasm // not recorded /// 0005680 // anaphase-promoting complex // non-traceable author statement /// 0005680 // anaphase-promoting complex // inferred from electronic annotation /// 0005829 // cytosol // not recorded	0004842 // ubiquitin-protein ligase activity // traceable author statement /// 0005515 // protein binding // non-traceable author statement /// 0005515 // protein binding // inferred from electronic annotation	chr4:146135177-146135854 (-) // 93.3 // q31.22
227568_at	HECT domain containing 2	HECTD2	1.89383	0.000780233	0.000124244	143279	0006464 // protein modification process // inferred from electronic annotation /// 0019941 // modification-dependent protein catabolic process // inferred from electronic annotation	0005622 // intracellular // inferred from electronic annotation	0016874 // ligase activity // inferred from electronic annotation /// 0016881 // acid-amino acid ligase activity // inferred from electronic annotation	chr10:93262307-93264495 (+) // 98.78 // q23.32
201344_at	ubiquitin-conjugating enzyme E2D 2 (UBC4/5 homolog, yeast)	UBE2D2	2.0401	0.000797474	0.000126929	7322	0006464 // protein modification process // traceable author statement /// 0006511 // ubiquitin-dependent protein catabolic process // traceable author statement /// 0016567 // protein ubiquitination // inferred from direct assay /// 0019941 // modification-dependent protein catabolic process // inferred from electronic annotation /// 0043687 // post-translational protein modification // inferred …		0004842 // ubiquitin-protein ligase activity // traceable author statement /// 0004842 // ubiquitin-protein ligase activity // inferred from electronic annotation /// 0005515 // protein binding // inferred from physical interaction /// 0016874 // ligase activity // inferred from electronic annotation /// 0019787 // small conjugating protein ligase activity // inferred from electronic annotation	chr5:138921107-138988200 (+) // 93.19 // q31.2
212435_at	tripartite motif-containing 33	TRIM33	1.84815	0.00079842	0.000127382	51592	0006350 // transcription // inferred from electronic annotation /// 0006355 // regulation of transcription, DNA-dependent // inferred from electronic annotation /// 0016481 // negative regulation of transcription // non-traceable author statement /// 0016567 // protein ubiquitination // inferred from direct assay /// 0017015 // regulation of transforming growth factor beta receptor signaling path…	0005622 // intracellular // inferred from electronic annotation /// 0005634 // nucleus // non-traceable author statement /// 0005634 // nucleus // inferred from electronic annotation /// 0005634 // nucleus // inferred from direct assay /// 0043231 // intracellular membrane-bounded organelle // inferred from direct assay	0003677 // DNA binding // inferred from electronic annotation /// 0005515 // protein binding // inferred from electronic annotation /// 0008270 // zinc ion binding // non-traceable author statement /// 0008270 // zinc ion binding // inferred from electronic annotation /// 0016874 // ligase activity // inferred from electronic annotation /// 0046872 // metal ion binding // inferred from electronic…	chr1:114736925-114741821 (-) // 97.14 // p13.2
200740_s_at	SMT3 suppressor of mif two 3 homolog 3 (S. cerevisiae)	SUMO3	2.30947	0.000845118	0.000133894	6612	0006464 // protein modification process // inferred from electronic annotation /// 0019941 // modification-dependent protein catabolic process // inferred from electronic annotation	0000776 // kinetochore // traceable author statement /// 0005634 // nucleus // inferred from electronic annotation /// 0005737 // cytoplasm // inferred from electronic annotation	0005515 // protein binding // inferred from physical interaction	chr21:45049967-45062397 (-) // 98.9 // q22.3
229573_at	ubiquitin specific peptidase 9, X-linked	USP9X	1.90983	0.000845589	0.000134369	8239	0006511 // ubiquitin-dependent protein catabolic process // inferred from electronic annotation /// 0007179 // transforming growth factor beta receptor signaling pathway // inferred from mutant phenotype /// 0007292 // female gamete generation // traceable author statement /// 0016579 // protein deubiquitination // inferred from direct assay /// 0019941 // modification-dependent protein catabolic…	0005737 // cytoplasm // inferred from direct assay	0004197 // cysteine-type endopeptidase activity // traceable author statement /// 0004221 // ubiquitin thiolesterase activity // inferred from electronic annotation /// 0005515 // protein binding // inferred from physical interaction /// 0008233 // peptidase activity // inferred from electronic annotation /// 0008234 // cysteine-type peptidase activity // inferred from electronic annotation /// 0…	chrX:40980181-40980771 (+) // 97.36 // p11.4
202317_s_at	ubiquitination factor E4B (UFD2 homolog, yeast)	UBE4B	1.4535	0.000868871	0.000137275	10277	0000209 // protein polyubiquitination // inferred from electronic annotation /// 0006511 // ubiquitin-dependent protein catabolic process // inferred from electronic annotation /// 0006915 // apoptosis // inferred from direct assay /// 0009411 // response to UV // inferred from direct assay /// 0016567 // protein ubiquitination // inferred from electronic annotation /// 0019941 // modification-de…	0000151 // ubiquitin ligase complex // traceable author statement /// 0000151 // ubiquitin ligase complex // inferred from electronic annotation /// 0005634 // nucleus // inferred from electronic annotation /// 0005737 // cytoplasm // inferred from sequence or structural similarity /// 0005737 // cytoplasm // inferred from electronic annotation	0004842 // ubiquitin-protein ligase activity // inferred from electronic annotation /// 0005515 // protein binding // inferred from electronic annotation /// 0019899 // enzyme binding // inferred from sequence or structural similarity /// 0034450 // ubiquitin-ubiquitin ligase activity // inferred from electronic annotation	chr1:10016240-10163881 (+) // 98.87 // p36.22
200085_s_at	transcription elongation factor B (SIII), polypeptide 2 (18kDa, elongin B)	TCEB2	2.4612	0.000897074	0.000143687	6923	0006350 // transcription // inferred from electronic annotation /// 0006355 // regulation of transcription, DNA-dependent // inferred from electronic annotation /// 0006368 // RNA elongation from RNA polymerase II promoter // traceable author statement /// 0006461 // protein complex assembly // traceable author statement /// 0006464 // protein modification process // inferred from electronic anno…	0005634 // nucleus // inferred from electronic annotation /// 0005654 // nucleoplasm // not recorded /// 0005829 // cytosol // not recorded	0003746 // translation elongation factor activity // inferred from electronic annotation /// 0005515 // protein binding // inferred from physical interaction /// 0005515 // protein binding // inferred from electronic annotation /// 0005515 // protein binding // traceable author statement	chr16:2761416-2767282 (-) // 77.82 // p13.3
213295_at	cylindromatosis (turban tumor syndrome)	CYLD	2.03573	0.000938335	0.000149791	1540	0006412 // translation // inferred from electronic annotation /// 0006511 // ubiquitin-dependent protein catabolic process // non-traceable author statement /// 0006511 // ubiquitin-dependent protein catabolic process // inferred from electronic annotation /// 0007049 // cell cycle // inferred from electronic annotation /// 0019941 // modification-dependent protein catabolic process // inferred f…	0005622 // intracellular // inferred from electronic annotation /// 0005737 // cytoplasm // inferred from electronic annotation /// 0005840 // ribosome // inferred from electronic annotation /// 0005856 // cytoskeleton // non-traceable author statement	0003735 // structural constituent of ribosome // inferred from electronic annotation /// 0004221 // ubiquitin thiolesterase activity // non-traceable author statement /// 0004221 // ubiquitin thiolesterase activity // inferred from electronic annotation /// 0008233 // peptidase activity // inferred from electronic annotation /// 0008234 // cysteine-type peptidase activity // inferred from electro…	chr16:49390693-49393346 (+) // 80.76 // q12.1
212066_s_at	ubiquitin specific peptidase 34	USP34	1.88618	0.000990253	0.00015927	9736	0006511 // ubiquitin-dependent protein catabolic process // inferred from electronic annotation /// 0019941 // modification-dependent protein catabolic process // inferred from electronic annotation		0004221 // ubiquitin thiolesterase activity // inferred from electronic annotation /// 0008233 // peptidase activity // inferred from electronic annotation /// 0008234 // cysteine-type peptidase activity // inferred from electronic annotation /// 0016787 // hydrolase activity // inferred from electronic annotation	chr2:61267062-61316528 (-) // 97.99 // p15
225068_at	kelch-like 12 (Drosophila)	KLHL12	1.97325	0.00100298	0.000161441	59349	0016055 // Wnt receptor signaling pathway // inferred from electronic annotation /// 0019941 // modification-dependent protein catabolic process // inferred from electronic annotation		0005515 // protein binding // inferred from physical interaction /// 0005515 // protein binding // inferred from electronic annotation	chr22:19135119-19137527 (+) // 91.46 // q11.21 /// chr1:201126870-201144912 (-) // 97.17 // q32.1
44040_at	F-box protein 41	FBXO41	2.23177	0.00102155	0.000163634	150726	0019941 // modification-dependent protein catabolic process // inferred from electronic annotation	0005622 // intracellular // inferred from electronic annotation	0005515 // protein binding // inferred from physical interaction /// 0008270 // zinc ion binding // inferred from electronic annotation	chr2:73335340-73335790 (-) // 60.57 // p13.2
213341_at	fem-1 homolog c (C. elegans)	FEM1C	1.71332	0.00111169	0.000173938	56929	0019941 // modification-dependent protein catabolic process // inferred from electronic annotation	0005737 // cytoplasm // inferred from electronic annotation		chr5:114886265-114888893 (-) // 96.12 // q22.3
224378_x_at	microtubule-associated protein 1 light chain 3 alpha	MAP1LC3A	1.95661	0.00125649	0.000197908	84557	0000045 // autophagic vacuole formation // inferred from sequence or structural similarity /// 0000045 // autophagic vacuole formation // inferred from electronic annotation /// 0006914 // autophagy // inferred from electronic annotation /// 0019941 // modification-dependent protein catabolic process // inferred from electronic annotation	0005737 // cytoplasm // inferred from electronic annotation /// 0005776 // autophagic vacuole // inferred from direct assay /// 0005776 // autophagic vacuole // inferred from electronic annotation /// 0005829 // cytosol // inferred from direct assay /// 0005874 // microtubule // inferred from electronic annotation /// 0012505 // endomembrane system // inferred from electronic annotation /// 00160…	0005515 // protein binding // inferred from physical interaction /// 0005515 // protein binding // inferred from electronic annotation /// 0005543 // phospholipid binding // inferred from direct assay /// 0008429 // phosphatidylethanolamine binding // inferred from direct assay	chr20:32610186-32611810 (+) // 93.11 // q11.22
1570042_a_at	ADAM metallopeptidase domain 9 (meltrin gamma)	ADAM9	1.76879	0.00143427	0.000218744	8754	0000186 // activation of MAPKK activity // inferred from direct assay /// 0006508 // proteolysis // inferred from electronic annotation /// 0006509 // membrane protein ectodomain proteolysis // inferred from direct assay /// 0006979 // response to oxidative stress // inferred from expression pattern /// 0007155 // cell adhesion // inferred from mutant phenotype /// 0007160 // cell-matrix adhesion…	0005576 // extracellular region // inferred from electronic annotation /// 0005615 // extracellular space // inferred from sequence or structural similarity /// 0005737 // cytoplasm // inferred from electronic annotation /// 0005886 // plasma membrane // inferred from electronic annotation /// 0009986 // cell surface // inferred from sequence or structural similarity /// 0016020 // membrane // in…	0004222 // metalloendopeptidase activity // inferred from electronic annotation /// 0004222 // metalloendopeptidase activity // inferred from direct assay /// 0005080 // protein kinase C binding // inferred from sequence or structural similarity /// 0005178 // integrin binding // inferred by curator /// 0005178 // integrin binding // inferred from direct assay /// 0005178 // integrin binding // i…	chr8:38973661-38992692 (+) // 88.45 // p11.23
226921_at	ubiquitin protein ligase E3 component n-recognin 1	UBR1	2.86492	0.00149795	0.000230818	197131	0006511 // ubiquitin-dependent protein catabolic process // inferred from electronic annotation /// 0019941 // modification-dependent protein catabolic process // inferred from electronic annotation /// 0030163 // protein catabolic process // inferred from electronic annotation	0000151 // ubiquitin ligase complex // inferred from electronic annotation /// 0000502 // proteasome complex // inferred from electronic annotation /// 0005737 // cytoplasm // inferred from electronic annotation	0004842 // ubiquitin-protein ligase activity // inferred from electronic annotation /// 0005515 // protein binding // inferred from electronic annotation /// 0008270 // zinc ion binding // inferred from electronic annotation /// 0016874 // ligase activity // inferred from electronic annotation /// 0046872 // metal ion binding // inferred from electronic annotation	chr15:41022392-41022906 (-) // 75.75 // q15.2
228045_at			1.83274	0.00174909	0.000270042					chr13:52172451-52173045 (+) // 95.79 // q14.3
217880_at	cell division cycle 27 homolog (S. cerevisiae)	CDC27	2.15752	0.00177858	0.000278751	996	0007091 // mitotic metaphase/anaphase transition // inferred from mutant phenotype /// 0007091 // mitotic metaphase/anaphase transition // traceable author statement /// 0008283 // cell proliferation // traceable author statement /// 0031145 // anaphase-promoting complex-dependent proteasomal ubiquitin-dependent protein catabolic process // not recorded /// 0051301 // cell division // inferred fr…	0005634 // nucleus // inferred from electronic annotation /// 0005654 // nucleoplasm // not recorded /// 0005737 // cytoplasm // inferred from direct assay /// 0005813 // centrosome // inferred from direct assay /// 0005813 // centrosome // traceable author statement /// 0005819 // spindle // traceable author statement /// 0005829 // cytosol // not recorded /// 0005876 // spindle microtubule // i…	0005488 // binding // inferred from electronic annotation /// 0005515 // protein binding // inferred from physical interaction	chr17:42550067-42621664 (-) // 97.35 // q21.32
39582_at	cylindromatosis (turban tumor syndrome)	CYLD	2.20537	0.00182753	0.000283189	1540	0006412 // translation // inferred from electronic annotation /// 0006511 // ubiquitin-dependent protein catabolic process // non-traceable author statement /// 0006511 // ubiquitin-dependent protein catabolic process // inferred from electronic annotation /// 0007049 // cell cycle // inferred from electronic annotation /// 0019941 // modification-dependent protein catabolic process // inferred f…	0005622 // intracellular // inferred from electronic annotation /// 0005737 // cytoplasm // inferred from electronic annotation /// 0005840 // ribosome // inferred from electronic annotation /// 0005856 // cytoskeleton // non-traceable author statement	0003735 // structural constituent of ribosome // inferred from electronic annotation /// 0004221 // ubiquitin thiolesterase activity // non-traceable author statement /// 0004221 // ubiquitin thiolesterase activity // inferred from electronic annotation /// 0008233 // peptidase activity // inferred from electronic annotation /// 0008234 // cysteine-type peptidase activity // inferred from electro…	chr16:49390693-49393346 (+) // 84.1 // q12.1
202983_at	helicase-like transcription factor	HLTF	1.49885	0.00182981	0.000284088	6596	0006350 // transcription // inferred from electronic annotation /// 0006355 // regulation of transcription, DNA-dependent // traceable author statement /// 0006357 // regulation of transcription from RNA polymerase II promoter // inferred from electronic annotation /// 0016568 // chromatin modification // inferred from electronic annotation	0005634 // nucleus // traceable author statement /// 0005634 // nucleus // inferred from electronic annotation	0000166 // nucleotide binding // inferred from electronic annotation /// 0003676 // nucleic acid binding // inferred from electronic annotation /// 0003677 // DNA binding // traceable author statement /// 0003677 // DNA binding // inferred from electronic annotation /// 0003702 // RNA polymerase II transcription factor activity // inferred from electronic annotation /// 0004386 // helicase activi…	chr3:150230540-150287031 (-) // 95.97 // q24
225989_at	hect domain and RLD 4	HERC4	2.45148	0.00184772	0.000285895	26091	0006464 // protein modification process // inferred from electronic annotation /// 0019941 // modification-dependent protein catabolic process // inferred from electronic annotation	0005622 // intracellular // inferred from electronic annotation /// 0005737 // cytoplasm // inferred from electronic annotation	0016874 // ligase activity // inferred from electronic annotation /// 0016881 // acid-amino acid ligase activity // inferred from electronic annotation	chr10:69351663-69470149 (-) // 93.83 // q21.3
227256_at	ubiquitin specific peptidase 31	USP31	1.754	0.0018502	0.000286803	57478	0006511 // ubiquitin-dependent protein catabolic process // inferred from electronic annotation /// 0019941 // modification-dependent protein catabolic process // inferred from electronic annotation	0005737 // cytoplasm // inferred from direct assay	0004221 // ubiquitin thiolesterase activity // inferred from electronic annotation /// 0008233 // peptidase activity // inferred from electronic annotation /// 0008234 // cysteine-type peptidase activity // inferred from electronic annotation /// 0016787 // hydrolase activity // inferred from electronic annotation	chr16:22980235-22981746 (-) // 96.73 // p12.1
224628_at	chromosome 2 open reading frame 30	C2orf30	2.2456	0.00190712	0.000297837	27248		0005783 // endoplasmic reticulum // inferred from electronic annotation /// 0005788 // endoplasmic reticulum lumen // inferred from electronic annotation	0005515 // protein binding // inferred from electronic annotation	chr2:53867684-53899437 (+) // 91.15 // p16.2
204040_at	ring finger protein 144A	RNF144A	1.45236	0.00195997	0.000303476	9781	0019941 // modification-dependent protein catabolic process // inferred from electronic annotation	0005794 // Golgi apparatus // inferred from direct assay /// 0016020 // membrane // inferred from electronic annotation /// 0016021 // integral to membrane // inferred from electronic annotation	0005515 // protein binding // inferred from electronic annotation /// 0008270 // zinc ion binding // inferred from electronic annotation /// 0016874 // ligase activity // inferred from electronic annotation /// 0046872 // metal ion binding // inferred from electronic annotation	chr2:6975067-7101675 (+) // 93.61 // p25.2
229383_at			2.3567	0.0019697	0.000308229					chr4:164665319-164665803 (-) // 94.88 // q32.3
226394_at	membrane-associated ring finger (C3HC4) 5	MARCH5	1.3438	0.00198271	0.000312042	54708	0019941 // modification-dependent protein catabolic process // inferred from electronic annotation	0005739 // mitochondrion // inferred from electronic annotation /// 0005741 // mitochondrial outer membrane // inferred from electronic annotation /// 0016020 // membrane // inferred from electronic annotation /// 0016021 // integral to membrane // inferred from electronic annotation	0008270 // zinc ion binding // inferred from electronic annotation /// 0016874 // ligase activity // inferred from electronic annotation /// 0046872 // metal ion binding // inferred from electronic annotation	chr10:94101777-94103806 (+) // 82.83 // q23.32
239359_at	membrane-associated ring finger (C3HC4) 11	MARCH11	2.0926	0.00221095	0.000346091	441061	0019941 // modification-dependent protein catabolic process // inferred from electronic annotation	0016020 // membrane // inferred from electronic annotation /// 0016021 // integral to membrane // inferred from electronic annotation /// 0030659 // cytoplasmic vesicle membrane // inferred from electronic annotation /// 0031410 // cytoplasmic vesicle // inferred from electronic annotation	0008270 // zinc ion binding // inferred from electronic annotation /// 0016874 // ligase activity // inferred from electronic annotation /// 0046872 // metal ion binding // inferred from electronic annotation	chr5:16120171-16120867 (-) // 100.0 // p15.1
217824_at	ubiquitin-conjugating enzyme E2, J1 (UBC6 homolog, yeast)	UBE2J1	2.05738	0.00232676	0.000364187	51465	0019941 // modification-dependent protein catabolic process // inferred from electronic annotation /// 0043687 // post-translational protein modification // inferred from electronic annotation /// 0051246 // regulation of protein metabolic process // inferred from electronic annotation	0005783 // endoplasmic reticulum // inferred from electronic annotation /// 0005789 // endoplasmic reticulum membrane // inferred from electronic annotation /// 0016020 // membrane // inferred from electronic annotation /// 0016021 // integral to membrane // inferred from electronic annotation	0004842 // ubiquitin-protein ligase activity // inferred from electronic annotation /// 0016874 // ligase activity // inferred from electronic annotation /// 0019787 // small conjugating protein ligase activity // inferred from electronic annotation	chr6:90093062-90119315 (-) // 95.64 // q15
202271_at	F-box protein 28	FBXO28	1.73493	0.0023369	0.000365281	23219	0019941 // modification-dependent protein catabolic process // inferred from electronic annotation			chr1:222368435-222416371 (+) // 98.07 // q42.11
218117_at	ring-box 1	RBX1	1.65006	0.00259415	0.00040338	9978	0006281 // DNA repair // inferred from electronic annotation /// 0006974 // response to DNA damage stimulus // inferred from electronic annotation /// 0019941 // modification-dependent protein catabolic process // inferred from electronic annotation	0005634 // nucleus // inferred from electronic annotation /// 0005737 // cytoplasm // inferred from electronic annotation /// 0005829 // cytosol // not recorded	0005515 // protein binding // inferred from physical interaction /// 0005515 // protein binding // inferred from electronic annotation /// 0008270 // zinc ion binding // inferred from electronic annotation /// 0046872 // metal ion binding // inferred from electronic annotation	chr22:39677343-39698612 (+) // 99.61 // q13.2
201824_at	ring finger protein 14	RNF14	2.17029	0.00262804	0.000409376	9604	0006350 // transcription // inferred from electronic annotation /// 0006355 // regulation of transcription, DNA-dependent // inferred from electronic annotation /// 0006357 // regulation of transcription from RNA polymerase II promoter // traceable author statement /// 0007165 // signal transduction // traceable author statement /// 0016567 // protein ubiquitination // inferred from expression pa…	0005634 // nucleus // inferred from direct assay /// 0005634 // nucleus // inferred from electronic annotation /// 0005737 // cytoplasm // inferred from direct assay /// 0005737 // cytoplasm // inferred from electronic annotation	0003713 // transcription coactivator activity // non-traceable author statement /// 0003713 // transcription coactivator activity // traceable author statement /// 0005515 // protein binding // inferred from physical interaction /// 0005515 // protein binding // inferred from electronic annotation /// 0008270 // zinc ion binding // inferred from electronic annotation /// 0016874 // ligase activit…	chr5:141328860-141348934 (+) // 97.35 // q31.3
225274_at	prenylcysteine oxidase 1	PCYOX1	2.41938	0.0029303	0.000463437	51449	0008152 // metabolic process // inferred from electronic annotation /// 0030327 // prenylated protein catabolic process // non-traceable author statement /// 0030327 // prenylated protein catabolic process // inferred from direct assay /// 0030328 // prenylcysteine catabolic process // inferred from electronic annotation /// 0030329 // prenylcysteine metabolic process // non-traceable author stat…	0005764 // lysosome // non-traceable author statement /// 0005764 // lysosome // inferred from direct assay /// 0005764 // lysosome // inferred from electronic annotation	0001735 // prenylcysteine oxidase activity // inferred from electronic annotation /// 0001735 // prenylcysteine oxidase activity // inferred from direct assay /// 0003824 // catalytic activity // inferred from electronic annotation /// 0005488 // binding // inferred from electronic annotation /// 0016491 // oxidoreductase activity // inferred from electronic annotation /// 0016670 // oxidoreducta…	chr2:70360495-70361821 (+) // 66.62 // p14
227790_at	ubiquitin-conjugating enzyme E2C binding protein	UBE2CBP	1.60858	0.00296465	0.000468694	90025	0019941 // modification-dependent protein catabolic process // inferred from electronic annotation	0005737 // cytoplasm // inferred from electronic annotation	0016874 // ligase activity // inferred from electronic annotation	chr6:83658836-83789001 (-) // 95.68 // q14.1
211034_s_at	chromosome 12 open reading frame 51	C12orf51	1.78864	0.00328254	0.000530693	283450	0006464 // protein modification process // inferred from electronic annotation /// 0019941 // modification-dependent protein catabolic process // inferred from electronic annotation	0005622 // intracellular // inferred from electronic annotation /// 0016020 // membrane // inferred from electronic annotation /// 0016021 // integral to membrane // inferred from electronic annotation	0016874 // ligase activity // inferred from electronic annotation /// 0016881 // acid-amino acid ligase activity // inferred from electronic annotation	chr12:111082383-111089604 (-) // 98.19 // q24.13
202413_s_at	ubiquitin specific peptidase 1	USP1	1.9751	0.00351357	0.000575781	7398	0006281 // DNA repair // inferred from electronic annotation /// 0006511 // ubiquitin-dependent protein catabolic process // inferred from electronic annotation /// 0006974 // response to DNA damage stimulus // inferred from electronic annotation /// 0019941 // modification-dependent protein catabolic process // inferred from electronic annotation	0005634 // nucleus // inferred from electronic annotation /// 0005634 // nucleus // inferred from direct assay	0004197 // cysteine-type endopeptidase activity // traceable author statement /// 0004221 // ubiquitin thiolesterase activity // inferred from electronic annotation /// 0004843 // ubiquitin-specific protease activity // traceable author statement /// 0008233 // peptidase activity // inferred from electronic annotation /// 0008234 // cysteine-type peptidase activity // inferred from electronic ann…	chr1:62675627-62689994 (+) // 99.75 // p31.3
225651_at	ubiquitin-conjugating enzyme E2E 2 (UBC4/5 homolog, yeast)	UBE2E2	1.89875	0.00388555	0.000659017	7325	0019941 // modification-dependent protein catabolic process // inferred from electronic annotation /// 0032020 // ISG15-protein conjugation // inferred from direct assay /// 0043687 // post-translational protein modification // inferred from electronic annotation /// 0051246 // regulation of protein metabolic process // inferred from electronic annotation		0004842 // ubiquitin-protein ligase activity // inferred from electronic annotation /// 0016874 // ligase activity // inferred from electronic annotation /// 0019787 // small conjugating protein ligase activity // inferred from electronic annotation /// 0042296 // ISG15 ligase activity // inferred from direct assay	chr3:23219527-23607432 (+) // 86.64 // p24.3
226974_at	neural precursor cell expressed, developmentally down-regulated 4-like	NEDD4L	1.90454	0.00404773	0.000678554	23327	0006464 // protein modification process // inferred from electronic annotation /// 0006814 // sodium ion transport // non-traceable author statement /// 0006883 // cellular sodium ion homeostasis // non-traceable author statement /// 0007588 // excretion // non-traceable author statement /// 0010038 // response to metal ion // inferred from direct assay /// 0010766 // negative regulation of sodiu…	0005622 // intracellular // inferred by curator /// 0005622 // intracellular // inferred from electronic annotation /// 0005737 // cytoplasm // inferred from electronic annotation	0004842 // ubiquitin-protein ligase activity // non-traceable author statement /// 0005515 // protein binding // inferred from physical interaction /// 0005515 // protein binding // inferred from electronic annotation /// 0016874 // ligase activity // inferred from electronic annotation /// 0016881 // acid-amino acid ligase activity // inferred from electronic annotation /// 0017080 // sodium cha…	chr18:54217794-54219751 (+) // 85.33 // q21.31
212751_at	ubiquitin-conjugating enzyme E2N (UBC13 homolog, yeast)	UBE2N	2.7595	0.0042852	0.000713968	7334	0000724 // double-strand break repair via homologous recombination // inferred from mutant phenotype /// 0000729 // DNA double-strand break processing // inferred from mutant phenotype /// 0006281 // DNA repair // inferred from electronic annotation /// 0006282 // regulation of DNA repair // traceable author statement /// 0006301 // postreplication repair // inferred from mutant phenotype /// 000…	0005634 // nucleus // inferred from direct assay /// 0005737 // cytoplasm // traceable author statement /// 0031372 // UBC13-MMS2 complex // inferred from direct assay	0004842 // ubiquitin-protein ligase activity // inferred from electronic annotation /// 0005515 // protein binding // inferred from physical interaction /// 0016874 // ligase activity // inferred from electronic annotation /// 0019787 // small conjugating protein ligase activity // inferred from electronic annotation /// 0043130 // ubiquitin binding // inferred from direct assay	chr12:92326271-92327697 (-) // 93.62 // q22
218011_at	ubiquitin-like 5	UBL5	2.03427	0.00456977	0.000766443	59286	0019941 // modification-dependent protein catabolic process // inferred from electronic annotation	0005737 // cytoplasm // inferred from direct assay /// 0005737 // cytoplasm // inferred from electronic annotation		chr19:9799613-9801791 (+) // 93.7 // p13.2
222656_at	ubiquitin-conjugating enzyme E2W (putative)	UBE2W	1.4563	0.00474716	0.000799939	55284	0019941 // modification-dependent protein catabolic process // inferred from electronic annotation /// 0043687 // post-translational protein modification // inferred from electronic annotation /// 0051246 // regulation of protein metabolic process // inferred from electronic annotation		0004842 // ubiquitin-protein ligase activity // inferred from electronic annotation /// 0016874 // ligase activity // inferred from electronic annotation /// 0019787 // small conjugating protein ligase activity // inferred from electronic annotation	chr8:74865401-74953664 (-) // 95.38 // q21.11
211069_s_at	SMT3 suppressor of mif two 3 homolog 1 (S. cerevisiae)	SUMO1	1.53783	0.00480742	0.000813183	7341	0006281 // DNA repair // traceable author statement /// 0006464 // protein modification process // inferred from electronic annotation /// 0016481 // negative regulation of transcription // inferred from direct assay /// 0016481 // negative regulation of transcription // inferred from mutant phenotype /// 0016925 // protein sumoylation // inferred from direct assay /// 0019941 // modification-dep…	0005634 // nucleus // traceable author statement /// 0005634 // nucleus // inferred from direct assay /// 0005634 // nucleus // inferred from electronic annotation /// 0005643 // nuclear pore // traceable author statement /// 0005737 // cytoplasm // inferred from electronic annotation /// 0016020 // membrane // inferred from electronic annotation /// 0016605 // PML body // inferred from direct as…	0005515 // protein binding // inferred from physical interaction	chr1:158553684-158554887 (+) // 95.44 // q23.2 /// chr2:202779451-202811550 (-) // 98.29 // q33.1
201458_s_at	budding uninhibited by benzimidazoles 3 homolog (yeast)	BUB3	2.62621	0.00487158	0.000826538	9184	0000070 // mitotic sister chromatid segregation // inferred from electronic annotation /// 0007059 // chromosome segregation // inferred from electronic annotation /// 0007067 // mitosis // traceable author statement /// 0007093 // mitotic cell cycle checkpoint // traceable author statement /// 0008283 // cell proliferation // traceable author statement /// 0031145 // anaphase-promoting complex-d…	0000776 // kinetochore // traceable author statement /// 0005634 // nucleus // inferred from electronic annotation /// 0005634 // nucleus // inferred from direct assay /// 0005730 // nucleolus // inferred from direct assay /// 0005829 // cytosol // not recorded	0005515 // protein binding // inferred from physical interaction	chr10:124903920-124914869 (+) // 97.79 // q26.13
206183_s_at	hect domain and RLD 3	HERC3	1.54503	0.00495591	0.000834264	8916	0006464 // protein modification process // inferred from electronic annotation /// 0019941 // modification-dependent protein catabolic process // inferred from electronic annotation	0005622 // intracellular // inferred from electronic annotation /// 0005737 // cytoplasm // inferred from electronic annotation /// 0031410 // cytoplasmic vesicle // inferred from electronic annotation	0016874 // ligase activity // inferred from electronic annotation /// 0016881 // acid-amino acid ligase activity // inferred from electronic annotation	chr4:89732669-89848709 (+) // 96.1 // q22.1
209974_s_at	budding uninhibited by benzimidazoles 3 homolog (yeast)	BUB3	3.46767	0.00499498	0.00083819	9184	0000070 // mitotic sister chromatid segregation // inferred from electronic annotation /// 0007059 // chromosome segregation // inferred from electronic annotation /// 0007067 // mitosis // traceable author statement /// 0007093 // mitotic cell cycle checkpoint // traceable author statement /// 0008283 // cell proliferation // traceable author statement /// 0031145 // anaphase-promoting complex-d…	0000776 // kinetochore // traceable author statement /// 0005634 // nucleus // inferred from electronic annotation /// 0005634 // nucleus // inferred from direct assay /// 0005730 // nucleolus // inferred from direct assay /// 0005829 // cytosol // not recorded	0005515 // protein binding // inferred from physical interaction	chr10:124903920-124914869 (+) // 97.56 // q26.13
229267_at			1.65822	0.00502404	0.000844091					chr2:87277814-87278915 (+) // 65.27 // p11.2 /// chr2:112241687-112242787 (-) // 65.89 // q13
203160_s_at	ring finger protein 8	RNF8	1.57968	0.00518144	0.000872124	9025	0006281 // DNA repair // inferred from electronic annotation /// 0006302 // double-strand break repair // inferred from direct assay /// 0006974 // response to DNA damage stimulus // inferred from electronic annotation /// 0007049 // cell cycle // inferred from electronic annotation /// 0007067 // mitosis // inferred from electronic annotation /// 0010212 // response to ionizing radiation // infe…	0000151 // ubiquitin ligase complex // inferred from direct assay /// 0005634 // nucleus // inferred from electronic annotation /// 0005634 // nucleus // inferred from direct assay /// 0005694 // chromosome // inferred from electronic annotation	0003682 // chromatin binding // inferred from direct assay /// 0004842 // ubiquitin-protein ligase activity // inferred from direct assay /// 0005515 // protein binding // inferred from physical interaction /// 0005515 // protein binding // inferred from electronic annotation /// 0008270 // zinc ion binding // inferred from electronic annotation /// 0016874 // ligase activity // inferred from ele…	chr6:37429711-37470694 (+) // 83.84 // p21.2
225138_at	zinc finger, RAN-binding domain containing 1	ZRANB1	1.4698	0.00528323	0.00089242	54764	0016055 // Wnt receptor signaling pathway // inferred from electronic annotation /// 0019941 // modification-dependent protein catabolic process // inferred from electronic annotation /// 0030177 // positive regulation of Wnt receptor signaling pathway // inferred from mutant phenotype	0005622 // intracellular // inferred from electronic annotation /// 0005634 // nucleus // inferred from direct assay /// 0005634 // nucleus // inferred from electronic annotation /// 0005737 // cytoplasm // inferred from direct assay /// 0005737 // cytoplasm // inferred from electronic annotation	0004842 // ubiquitin-protein ligase activity // inferred from mutant phenotype /// 0005515 // protein binding // inferred from physical interaction /// 0008233 // peptidase activity // inferred from electronic annotation /// 0008234 // cysteine-type peptidase activity // inferred from electronic annotation /// 0008270 // zinc ion binding // inferred from electronic annotation /// 0016787 // hydro…	chr10:126620681-126666173 (+) // 96.9 // q26.13
200719_at	S-phase kinase-associated protein 1	SKP1	1.73332	0.00531032	0.000904712	6500	0006511 // ubiquitin-dependent protein catabolic process // inferred from electronic annotation /// 0019941 // modification-dependent protein catabolic process // inferred from electronic annotation /// 0051437 // positive regulation of ubiquitin-protein ligase activity during mitotic cell cycle // not recorded	0005654 // nucleoplasm // not recorded /// 0005829 // cytosol // not recorded /// 0019005 // SCF ubiquitin ligase complex // inferred from electronic annotation	0005515 // protein binding // inferred from physical interaction /// 0005515 // protein binding // inferred from electronic annotation	chr5:133519982-133540588 (-) // 97.31 // q31.1
226619_at	SUMO1/sentrin specific peptidase 1	SENP1	1.6908	0.00538897	0.000921232	29843	0006508 // proteolysis // traceable author statement /// 0016926 // protein desumoylation // inferred from electronic annotation /// 0019941 // modification-dependent protein catabolic process // inferred from electronic annotation	0005634 // nucleus // traceable author statement /// 0005634 // nucleus // inferred from electronic annotation /// 0005737 // cytoplasm // inferred from electronic annotation	0004175 // endopeptidase activity // traceable author statement /// 0008233 // peptidase activity // inferred from electronic annotation /// 0008234 // cysteine-type peptidase activity // inferred from electronic annotation /// 0016787 // hydrolase activity // inferred from electronic annotation	chr12:46723028-46785901 (-) // 96.11 // q13.11
211285_s_at	ubiquitin protein ligase E3A	UBE3A	1.45143	0.00582058	0.000980787	7337	0006464 // protein modification process // inferred from electronic annotation /// 0006508 // proteolysis // traceable author statement /// 0006511 // ubiquitin-dependent protein catabolic process // traceable author statement /// 0006511 // ubiquitin-dependent protein catabolic process // inferred from electronic annotation /// 0007420 // brain development // traceable author statement /// 00199…	0005622 // intracellular // inferred from electronic annotation /// 0005634 // nucleus // inferred from electronic annotation /// 0005829 // cytosol // inferred from electronic annotation /// 0043234 // protein complex // inferred from electronic annotation	0004842 // ubiquitin-protein ligase activity // inferred from electronic annotation /// 0005515 // protein binding // inferred from physical interaction /// 0005515 // protein binding // inferred from electronic annotation /// 0016874 // ligase activity // inferred from electronic annotation /// 0016881 // acid-amino acid ligase activity // inferred from electronic annotation	chr15:23135353-23208213 (-) // 97.05 // q11.2
218583_s_at	DCN1, defective in cullin neddylation 1, domain containing 1 (S. cerevisiae)	DCUN1D1	1.57135	0.00582812	0.000983003	54165	0019941 // modification-dependent protein catabolic process // inferred from electronic annotation			chr3:184142853-184166236 (-) // 93.86 // q26.33
