# Supplementary material for: Unravelling the enigma of selective vulnerability in neurodegeneration: motor neurons resistant to degeneration in ALS show distinct gene expression characteristics and decreased susceptibility to excitotoxicity
Source: Acta Neuropathol. 2012 Nov 13;125(1):95–109. doi: 10.1007/s00401-012-1058-5 (PMC3535376; doi:10.1007/s00401-012-1058-5)
Supplement: Supplementary file 4 — Supplementary Table 2 (XLS 211 kb) [file 401_2012_1058_MOESM4_ESM.xls]

## Sheet: result20
Genes with a function in mitochondrial functions or location, upregulated in oculomotor neurones relative to spinal motor neurones
Gene ontology terms used to identify significantly differentially expressed genes with mitochondrial function or location
Category	Term	Count	%	p value	p-value	q-value	Genes	Fold Enrichment
KEGG_PATHWAY	hsa00190:Oxidative phosphorylation	31	1.70517	2.85406e-07	2.85e-07	0.000144581	217249_X_AT, 238765_AT, 218563_AT, 207335_X_AT, 209066_X_AT, 201227_S_AT, 202001_S_AT, 201256_AT, 201757_AT, 201568_AT, 213735_S_AT, 203551_S_AT, 218200_S_AT, 206790_S_AT, 235053_AT, 202839_S_AT, 226463_AT, 200925_AT, 202298_AT, 203478_AT, 201597_AT, 201304_AT, 205849_S_AT, 202233_S_AT, 201441_AT, 214150_X_AT, 218190_S_AT, 209224_S_AT, 207507_S_AT, 213758_AT, 200078_S_AT, 201527_AT, 202090_S_AT, …	2.78114
GOTERM_CC_FAT	GO:0005746~mitochondrial respiratory chain	18	0.990099	2.93639e-05	2.94e-05	0.00552393	201597_AT, 217249_X_AT, 218563_AT, 209066_X_AT, 201227_S_AT, 201304_AT, 201256_AT, 202001_S_AT, 205849_S_AT, 201757_AT, 218200_S_AT, 202233_S_AT, 206790_S_AT, 209224_S_AT, 204125_AT, 202839_S_AT, 200925_AT, 202298_AT, 222992_S_AT, 202000_AT, 203478_AT	3.16177
GOTERM_CC_FAT	GO:0005739~mitochondrion	135	7.42574	4.1545e-05	4.15e-05	0.00751891	220103_S_AT, 207335_X_AT, 201256_AT, 203551_S_AT, 206790_S_AT, 225298_AT, 218557_AT, 225424_AT, 218558_S_AT, 213149_AT, 205217_AT, 221619_S_AT, 1569121_AT, 218233_S_AT, 205164_AT, 201849_AT, 210721_S_AT, 201597_AT, 235747_AT, 224729_S_AT, 225036_AT, 209234_AT, 226394_AT, 218173_S_AT, 228020_AT, 204587_AT, 214224_S_AT, 200884_AT, 204788_S_AT, 201816_S_AT, 204871_AT, 209492_X_AT, 202227_S_AT, 20209…	1.39618
GOTERM_CC_FAT	GO:0031966~mitochondrial membrane	59	3.24532	8.5125e-05	8.51e-05	0.0123346	218563_AT, 207335_X_AT, 201256_AT, 201568_AT, 203551_S_AT, 206790_S_AT, 209003_AT, 204125_AT, 225424_AT, 210825_S_AT, 228053_S_AT, 205217_AT, 221619_S_AT, 1569121_AT, 205164_AT, 218233_S_AT, 222403_AT, 201849_AT, 203478_AT, 222006_AT, 201597_AT, 235747_AT, 225036_AT, 205849_S_AT, 202233_S_AT, 201441_AT, 226394_AT, 218190_S_AT, 230069_AT, 204587_AT, 204788_S_AT, 212864_AT, 209492_X_AT, 202090_S_AT…	1.68343
GOTERM_BP_FAT	GO:0022900~electron transport chain	25	1.37514	9.91323e-05	9.91e-05	0.0132298	208964_S_AT, 218563_AT, 209066_X_AT, 201227_S_AT, 202001_S_AT, 201568_AT, 201757_AT, 218200_S_AT, 206790_S_AT, 209163_AT, 238484_S_AT, 204125_AT, 202839_S_AT, 229415_AT, 225871_AT, 202298_AT, 203478_AT, 201304_AT, 205849_S_AT, 202233_S_AT, 209224_S_AT, 218190_S_AT, 204467_S_AT, 1556749_AT, 202090_S_AT, 222992_S_AT, 202000_AT	2.36765
GOTERM_CC_FAT	GO:0030964~NADH dehydrogenase complex	13	0.715072	0.000204407	0.000204	0.020292	218563_AT, 201227_S_AT, 202001_S_AT, 201304_AT, 201757_AT, 218200_S_AT, 206790_S_AT, 209224_S_AT, 204125_AT, 202839_S_AT, 202298_AT, 222992_S_AT, 202000_AT, 203478_AT	3.47962
Probe ID	Gene.Title	Gene.Symbol	Fold change	IPPLR	q value	Entrez.Gene	Gene.Ontology.Biological.Process	Gene.Ontology.Cellular.Component	Gene.Ontology.Molecular.Function	Alignments
Genes with a function in oxidative phosphorylation
202001_s_at	NADH dehydrogenase (ubiquinone) 1 alpha subcomplex, 6, 14kDa	NDUFA6	1.88869	6.91e-08	6.46056e-09	4700	0006120 // mitochondrial electron transport, NADH to ubiquinone // non-traceable author statement /// 0006810 // transport // inferred from electronic annotation /// 0006979 // response to oxidative stress // inferred from direct assay /// 0022900 // electron transport chain // inferred from electronic annotation	0005739 // mitochondrion // inferred from electronic annotation /// 0005743 // mitochondrial inner membrane // inferred from electronic annotation /// 0005747 // mitochondrial respiratory chain complex I // inferred from direct assay /// 0005747 // mitochondrial respiratory chain complex I // non-traceable author statement /// 0016020 // membrane // inferred from electronic annotation /// 0031966…	0008137 // NADH dehydrogenase (ubiquinone) activity // non-traceable author statement /// 0008137 // NADH dehydrogenase (ubiquinone) activity // traceable author statement	chr22:40812067-40816698 (-) // 97.44 // q13.2
226463_at	ATPase, H+ transporting, lysosomal 42kDa, V1 subunit C1	ATP6V1C1	2.68791	1.84e-07	1.95261e-08	528	0006810 // transport // inferred from electronic annotation /// 0006811 // ion transport // inferred from electronic annotation /// 0015986 // ATP synthesis coupled proton transport // inferred from electronic annotation /// 0015992 // proton transport // traceable author statement /// 0015992 // proton transport // inferred from electronic annotation	0016469 // proton-transporting two-sector ATPase complex // traceable author statement /// 0033180 // proton-transporting V-type ATPase, V1 domain // inferred from electronic annotation	0005215 // transporter activity // non-traceable author statement /// 0005515 // protein binding // inferred from physical interaction /// 0005515 // protein binding // inferred from electronic annotation /// 0008553 // hydrogen-exporting ATPase activity, phosphorylative mechanism // inferred from electronic annotation /// 0015078 // hydrogen ion transmembrane transporter activity // inferred fro…	chr8:104152630-104154456 (+) // 70.91 // q22.3
207335_x_at	ATP synthase, H+ transporting, mitochondrial F0 complex, subunit E	ATP5I	1.85446	4.9e-06	5.81975e-07	521	0006754 // ATP biosynthetic process // inferred from electronic annotation /// 0006810 // transport // inferred from electronic annotation /// 0006811 // ion transport // inferred from electronic annotation /// 0015986 // ATP synthesis coupled proton transport // inferred from electronic annotation /// 0015992 // proton transport // inferred from electronic annotation	0000276 // mitochondrial proton-transporting ATP synthase complex, coupling factor F(o) // inferred from electronic annotation /// 0005739 // mitochondrion // inferred from electronic annotation /// 0005743 // mitochondrial inner membrane // inferred from electronic annotation /// 0005753 // mitochondrial proton-transporting ATP synthase complex // inferred from direct assay /// 0016020 // membra…	0015078 // hydrogen ion transmembrane transporter activity // inferred from electronic annotation /// 0016887 // ATPase activity // inferred from direct assay	chr4:656225-658098 (-) // 99.11 // p16.3
202000_at	NADH dehydrogenase (ubiquinone) 1 alpha subcomplex, 6, 14kDa	NDUFA6	2.04034	5.96e-06	6.75256e-07	4700	0006120 // mitochondrial electron transport, NADH to ubiquinone // non-traceable author statement /// 0006810 // transport // inferred from electronic annotation /// 0006979 // response to oxidative stress // inferred from direct assay /// 0022900 // electron transport chain // inferred from electronic annotation	0005739 // mitochondrion // inferred from electronic annotation /// 0005743 // mitochondrial inner membrane // inferred from electronic annotation /// 0005747 // mitochondrial respiratory chain complex I // inferred from direct assay /// 0005747 // mitochondrial respiratory chain complex I // non-traceable author statement /// 0016020 // membrane // inferred from electronic annotation /// 0031966…	0008137 // NADH dehydrogenase (ubiquinone) activity // non-traceable author statement /// 0008137 // NADH dehydrogenase (ubiquinone) activity // traceable author statement	chr22:40811476-40816695 (-) // 98.21 // q13.2
218190_s_at	ubiquinol-cytochrome c reductase complex (7.2 kD)	UCRC	1.79187	9.08e-06	1.03904e-06	29796	0006122 // mitochondrial electron transport, ubiquinol to cytochrome c // non-traceable author statement /// 0006122 // mitochondrial electron transport, ubiquinol to cytochrome c // inferred from electronic annotation /// 0006810 // transport // inferred from electronic annotation /// 0022900 // electron transport chain // inferred from electronic annotation	0005739 // mitochondrion // inferred from electronic annotation /// 0005740 // mitochondrial envelope // inferred from electronic annotation /// 0005743 // mitochondrial inner membrane // inferred from electronic annotation /// 0016020 // membrane // inferred from electronic annotation /// 0070469 // respiratory chain // inferred from electronic annotation	0008121 // ubiquinol-cytochrome-c reductase activity // non-traceable author statement /// 0008121 // ubiquinol-cytochrome-c reductase activity // inferred from electronic annotation	chr22:28493375-28495932 (+) // 93.65 // q12.2
218200_s_at	NADH dehydrogenase (ubiquinone) 1 beta subcomplex, 2, 8kDa	NDUFB2	1.90614	9.92e-06	1.16804e-06	4708	0006120 // mitochondrial electron transport, NADH to ubiquinone // non-traceable author statement /// 0006810 // transport // inferred from electronic annotation /// 0022900 // electron transport chain // inferred from electronic annotation	0005739 // mitochondrion // inferred from electronic annotation /// 0005743 // mitochondrial inner membrane // inferred from electronic annotation /// 0005747 // mitochondrial respiratory chain complex I // non-traceable author statement /// 0016020 // membrane // inferred from electronic annotation /// 0070469 // respiratory chain // inferred from electronic annotation	0008137 // NADH dehydrogenase (ubiquinone) activity // non-traceable author statement	chr7:140042956-140052911 (+) // 97.98 // q34
202839_s_at	NADH dehydrogenase (ubiquinone) 1 beta subcomplex, 7, 18kDa	NDUFB7	1.85472	1.23e-05	1.5081e-06	4713	0006120 // mitochondrial electron transport, NADH to ubiquinone // non-traceable author statement /// 0006810 // transport // inferred from electronic annotation /// 0022900 // electron transport chain // inferred from electronic annotation	0005739 // mitochondrion // inferred from electronic annotation /// 0005743 // mitochondrial inner membrane // inferred from electronic annotation /// 0005747 // mitochondrial respiratory chain complex I // non-traceable author statement /// 0016020 // membrane // inferred from electronic annotation /// 0070469 // respiratory chain // inferred from electronic annotation	0003954 // NADH dehydrogenase activity // inferred from electronic annotation /// 0008137 // NADH dehydrogenase (ubiquinone) activity // non-traceable author statement /// 0008137 // NADH dehydrogenase (ubiquinone) activity // inferred from electronic annotation	chr19:14537914-14543835 (-) // 99.79 // p13.12
201568_at	ubiquinol-cytochrome c reductase, complex III subunit VII, 9.5kDa	UQCRQ	1.8895	1.39e-05	1.72803e-06	27089	0006810 // transport // inferred from electronic annotation /// 0022900 // electron transport chain // inferred from electronic annotation	0005739 // mitochondrion // inferred from electronic annotation /// 0005743 // mitochondrial inner membrane // inferred from electronic annotation /// 0016020 // membrane // inferred from electronic annotation /// 0070469 // respiratory chain // inferred from electronic annotation	0008121 // ubiquinol-cytochrome-c reductase activity // inferred from electronic annotation	chr5:132230259-132231276 (+) // 89.25 // q31.1
209492_x_at	ATP synthase, H+ transporting, mitochondrial F0 complex, subunit E	ATP5I	1.84481	2.4e-05	2.86059e-06	521	0006754 // ATP biosynthetic process // inferred from electronic annotation /// 0006810 // transport // inferred from electronic annotation /// 0006811 // ion transport // inferred from electronic annotation /// 0015986 // ATP synthesis coupled proton transport // inferred from electronic annotation /// 0015992 // proton transport // inferred from electronic annotation	0000276 // mitochondrial proton-transporting ATP synthase complex, coupling factor F(o) // inferred from electronic annotation /// 0005739 // mitochondrion // inferred from electronic annotation /// 0005743 // mitochondrial inner membrane // inferred from electronic annotation /// 0005753 // mitochondrial proton-transporting ATP synthase complex // inferred from direct assay /// 0016020 // membra…	0015078 // hydrogen ion transmembrane transporter activity // inferred from electronic annotation /// 0016887 // ATPase activity // inferred from direct assay	chr4:656226-658063 (-) // 90.61 // p16.3
201527_at	ATPase, H+ transporting, lysosomal 14kDa, V1 subunit F	ATP6V1F	1.72287	3.81e-05	4.72444e-06	9296	0006810 // transport // inferred from electronic annotation /// 0006811 // ion transport // inferred from electronic annotation /// 0015986 // ATP synthesis coupled proton transport // inferred from electronic annotation /// 0015992 // proton transport // non-traceable author statement /// 0015992 // proton transport // inferred from electronic annotation	0005624 // membrane fraction // non-traceable author statement /// 0016469 // proton-transporting two-sector ATPase complex // non-traceable author statement /// 0033178 // proton-transporting two-sector ATPase complex, catalytic domain // inferred from electronic annotation /// 0033180 // proton-transporting V-type ATPase, V1 domain // inferred from electronic annotation	0015078 // hydrogen ion transmembrane transporter activity // inferred from electronic annotation /// 0015078 // hydrogen ion transmembrane transporter activity // non-traceable author statement /// 0042624 // ATPase activity, uncoupled // non-traceable author statement /// 0046933 // hydrogen ion transporting ATP synthase activity, rotational mechanism // inferred from electronic annotation /// …	chr12:46765067-46765765 (+) // 93.68 // q13.11 /// chr7:128290145-128293138 (+) // 99.71 // q32.1
203551_s_at	COX11 homolog, cytochrome c oxidase assembly protein (yeast)	COX11	1.77991	4.38e-05	5.34962e-06	1353	0007585 // respiratory gaseous exchange // traceable author statement /// 0008535 // respiratory chain complex IV assembly // traceable author statement	0005739 // mitochondrion // traceable author statement /// 0005739 // mitochondrion // inferred from electronic annotation /// 0005743 // mitochondrial inner membrane // inferred from electronic annotation /// 0016020 // membrane // inferred from electronic annotation /// 0016021 // integral to membrane // inferred from electronic annotation	0004129 // cytochrome-c oxidase activity // traceable author statement /// 0005507 // copper ion binding // inferred from electronic annotation /// 0009055 // electron carrier activity // traceable author statement	chr17:50384265-50401013 (-) // 90.7 // q22
238765_at	ATPase, H+ transporting, lysosomal 13kDa, V1 subunit G1	ATP6V1G1	2.06047	8.79e-05	1.15534e-05	9550	0006810 // transport // inferred from electronic annotation /// 0006811 // ion transport // inferred from electronic annotation /// 0015992 // proton transport // inferred from electronic annotation	0005622 // intracellular // inferred from electronic annotation /// 0005765 // lysosomal membrane // inferred from electronic annotation /// 0016471 // vacuolar proton-transporting V-type ATPase complex // inferred from electronic annotation	0005515 // protein binding // inferred from electronic annotation /// 0008553 // hydrogen-exporting ATPase activity, phosphorylative mechanism // inferred from electronic annotation /// 0015078 // hydrogen ion transmembrane transporter activity // inferred from electronic annotation /// 0016820 // hydrolase activity, acting on acid anhydrides, catalyzing transmembrane movement of substances // in…	chr9:116400440-116400967 (+) // 94.61 // q32
217249_x_at	cytochrome c oxidase subunit VIIa polypeptide 2 (liver)	COX7A2	1.86111	0.000101278	1.38092e-05	1347		0005739 // mitochondrion // inferred from electronic annotation /// 0005743 // mitochondrial inner membrane // inferred from electronic annotation /// 0005746 // mitochondrial respiratory chain // inferred from electronic annotation /// 0016020 // membrane // inferred from electronic annotation	0004129 // cytochrome-c oxidase activity // inferred from electronic annotation /// 0009055 // electron carrier activity // inferred from electronic annotation	chr4:98042974-98043295 (+) // 100.0 // q22.3
214150_x_at	ATPase, H+ transporting, lysosomal 9kDa, V0 subunit e1	ATP6V0E1	1.45107	0.000134686	1.82858e-05	8992	0006810 // transport // inferred from electronic annotation /// 0006811 // ion transport // inferred from electronic annotation /// 0015986 // ATP synthesis coupled proton transport // inferred from electronic annotation /// 0015991 // ATP hydrolysis coupled proton transport // inferred from electronic annotation /// 0015992 // proton transport // traceable author statement /// 0015992 // proton …	0005624 // membrane fraction // traceable author statement /// 0016020 // membrane // inferred from electronic annotation /// 0016021 // integral to membrane // inferred from electronic annotation /// 0033179 // proton-transporting V-type ATPase, V0 domain // inferred from electronic annotation	0005215 // transporter activity // non-traceable author statement /// 0015078 // hydrogen ion transmembrane transporter activity // inferred from electronic annotation /// 0016787 // hydrolase activity // inferred from electronic annotation /// 0046961 // proton-transporting ATPase activity, rotational mechanism // traceable author statement	chr5:172394369-172394495 (+) // 50.0 // q35.2
202090_s_at	ubiquinol-cytochrome c reductase, 6.4kDa subunit	UQCR	1.57818	0.000151743	2.17737e-05	10975	0006091 // generation of precursor metabolites and energy // traceable author statement /// 0006122 // mitochondrial electron transport, ubiquinol to cytochrome c // inferred from electronic annotation /// 0006810 // transport // inferred from electronic annotation /// 0022900 // electron transport chain // inferred from electronic annotation	0005739 // mitochondrion // inferred from electronic annotation /// 0005743 // mitochondrial inner membrane // inferred from electronic annotation /// 0016020 // membrane // inferred from electronic annotation /// 0016021 // integral to membrane // inferred from electronic annotation /// 0031966 // mitochondrial membrane // inferred from electronic annotation /// 0070469 // respiratory chain // i…	0008121 // ubiquinol-cytochrome-c reductase activity // inferred from electronic annotation /// 0009055 // electron carrier activity // traceable author statement /// 0009055 // electron carrier activity // inferred from electronic annotation	chr19:1549047-1556444 (-) // 99.5 // p13.3
218563_at	NADH dehydrogenase (ubiquinone) 1 alpha subcomplex, 3, 9kDa	NDUFA3	1.99142	0.000161488	2.37431e-05	4696	0006120 // mitochondrial electron transport, NADH to ubiquinone // non-traceable author statement /// 0006810 // transport // inferred from electronic annotation /// 0022900 // electron transport chain // inferred from electronic annotation	0005739 // mitochondrion // inferred from electronic annotation /// 0005743 // mitochondrial inner membrane // inferred from electronic annotation /// 0005747 // mitochondrial respiratory chain complex I // non-traceable author statement /// 0016020 // membrane // inferred from electronic annotation /// 0016021 // integral to membrane // inferred from electronic annotation /// 0070469 // respirat…	0008137 // NADH dehydrogenase (ubiquinone) activity // non-traceable author statement	chr19:59297971-59302078 (+) // 94.17 // q13.42
206790_s_at	NADH dehydrogenase (ubiquinone) 1 beta subcomplex, 1, 7kDa	NDUFB1	2.27688	0.000379713	5.88773e-05	4707	0006120 // mitochondrial electron transport, NADH to ubiquinone // non-traceable author statement /// 0006810 // transport // inferred from electronic annotation /// 0022900 // electron transport chain // inferred from electronic annotation	0005739 // mitochondrion // inferred from electronic annotation /// 0005743 // mitochondrial inner membrane // inferred from electronic annotation /// 0005747 // mitochondrial respiratory chain complex I // non-traceable author statement /// 0016020 // membrane // inferred from electronic annotation /// 0016021 // integral to membrane // inferred from electronic annotation /// 0070469 // respirat…	0003954 // NADH dehydrogenase activity // inferred from electronic annotation /// 0008137 // NADH dehydrogenase (ubiquinone) activity // non-traceable author statement /// 0008137 // NADH dehydrogenase (ubiquinone) activity // traceable author statement	chr14:91652222-92070662 (-) // 66.36 // q32.12
213735_s_at	cytochrome c oxidase subunit Vb	COX5B	1.6054	0.000648791	0.000101114	1329	0007585 // respiratory gaseous exchange // traceable author statement	0005739 // mitochondrion // inferred from electronic annotation /// 0005740 // mitochondrial envelope // inferred from electronic annotation /// 0005743 // mitochondrial inner membrane // inferred from electronic annotation /// 0016020 // membrane // inferred from electronic annotation	0004129 // cytochrome-c oxidase activity // traceable author statement /// 0004129 // cytochrome-c oxidase activity // inferred from electronic annotation /// 0008270 // zinc ion binding // inferred from electronic annotation /// 0046872 // metal ion binding // inferred from electronic annotation	chr2:97629054-97631089 (+) // 100.0 // q11.2
222992_s_at	NADH dehydrogenase (ubiquinone) 1 beta subcomplex, 9, 22kDa	NDUFB9	1.4349	0.00118555	0.000185578	4715	0006120 // mitochondrial electron transport, NADH to ubiquinone // non-traceable author statement /// 0006120 // mitochondrial electron transport, NADH to ubiquinone // traceable author statement /// 0006810 // transport // inferred from electronic annotation /// 0007605 // sensory perception of sound // traceable author statement /// 0022900 // electron transport chain // inferred from electroni…	0005739 // mitochondrion // inferred from electronic annotation /// 0005743 // mitochondrial inner membrane // traceable author statement /// 0005743 // mitochondrial inner membrane // inferred from electronic annotation /// 0005747 // mitochondrial respiratory chain complex I // non-traceable author statement /// 0016020 // membrane // inferred from electronic annotation /// 0070469 // respirato…	0008137 // NADH dehydrogenase (ubiquinone) activity // non-traceable author statement /// 0008137 // NADH dehydrogenase (ubiquinone) activity // traceable author statement	chr8:125620524-125631401 (+) // 97.39 // q24.13
201597_at	cytochrome c oxidase subunit VIIa polypeptide 2 (liver)	COX7A2	2.17689	0.00121359	0.000188771	1347		0005739 // mitochondrion // inferred from electronic annotation /// 0005743 // mitochondrial inner membrane // inferred from electronic annotation /// 0005746 // mitochondrial respiratory chain // inferred from electronic annotation /// 0016020 // membrane // inferred from electronic annotation	0004129 // cytochrome-c oxidase activity // inferred from electronic annotation /// 0009055 // electron carrier activity // inferred from electronic annotation	chr4:98042961-98043363 (+) // 93.87 // q22.3 /// chr6:76004222-76010183 (-) // 100.0 // q14.1
203478_at	NADH dehydrogenase (ubiquinone) 1, subcomplex unknown, 1, 6kDa	NDUFC1	1.58346	0.00125472	0.000197251	4717	0006120 // mitochondrial electron transport, NADH to ubiquinone // non-traceable author statement /// 0006120 // mitochondrial electron transport, NADH to ubiquinone // traceable author statement /// 0006810 // transport // inferred from electronic annotation /// 0022900 // electron transport chain // inferred from electronic annotation	0005739 // mitochondrion // inferred from electronic annotation /// 0005743 // mitochondrial inner membrane // inferred from electronic annotation /// 0005747 // mitochondrial respiratory chain complex I // non-traceable author statement /// 0016020 // membrane // inferred from electronic annotation /// 0016021 // integral to membrane // inferred from electronic annotation /// 0070469 // respirat…	0008137 // NADH dehydrogenase (ubiquinone) activity // non-traceable author statement /// 0008137 // NADH dehydrogenase (ubiquinone) activity // traceable author statement	chr4:140430541-140436408 (-) // 93.42 // q31.1
202298_at	NADH dehydrogenase (ubiquinone) 1 alpha subcomplex, 1, 7.5kDa	NDUFA1	2.07428	0.00138717	0.00021508	4694	0006120 // mitochondrial electron transport, NADH to ubiquinone // non-traceable author statement /// 0006810 // transport // inferred from electronic annotation /// 0022900 // electron transport chain // inferred from electronic annotation	0005739 // mitochondrion // inferred from direct assay /// 0005739 // mitochondrion // inferred from electronic annotation /// 0005743 // mitochondrial inner membrane // inferred from electronic annotation /// 0005747 // mitochondrial respiratory chain complex I // inferred from direct assay /// 0005747 // mitochondrial respiratory chain complex I // non-traceable author statement /// 0016020 // …	0008137 // NADH dehydrogenase (ubiquinone) activity // non-traceable author statement /// 0008137 // NADH dehydrogenase (ubiquinone) activity // traceable author statement	chrX:118889761-118894646 (+) // 93.32 // q24
213758_at	cytochrome c oxidase subunit IV isoform 1	COX4I1	1.93319	0.00145242	0.000220986	1327	0006091 // generation of precursor metabolites and energy // traceable author statement	0005634 // nucleus // inferred from direct assay /// 0005739 // mitochondrion // inferred from electronic annotation /// 0005739 // mitochondrion // inferred from direct assay /// 0005743 // mitochondrial inner membrane // inferred from electronic annotation /// 0016020 // membrane // inferred from electronic annotation	0004129 // cytochrome-c oxidase activity // traceable author statement /// 0004129 // cytochrome-c oxidase activity // inferred from electronic annotation /// 0005515 // protein binding // inferred from physical interaction /// 0005515 // protein binding // inferred from electronic annotation	chr16:84394163-84398109 (+) // 84.41 // q24.1
205849_s_at	ubiquinol-cytochrome c reductase binding protein	UQCRB	1.74548	0.0018899	0.000293211	7381	0006119 // oxidative phosphorylation // traceable author statement /// 0006122 // mitochondrial electron transport, ubiquinol to cytochrome c // inferred from electronic annotation /// 0006810 // transport // inferred from electronic annotation /// 0009060 // aerobic respiration // traceable author statement /// 0022900 // electron transport chain // inferred from electronic annotation /// 005511…	0005739 // mitochondrion // inferred from electronic annotation /// 0005743 // mitochondrial inner membrane // inferred from electronic annotation /// 0005746 // mitochondrial respiratory chain // traceable author statement /// 0016020 // membrane // inferred from electronic annotation /// 0070469 // respiratory chain // inferred from electronic annotation	0008121 // ubiquinol-cytochrome-c reductase activity // inferred from electronic annotation	chr8:97312308-97316963 (-) // 99.42 // q22.1 /// chrX:56780254-56780742 (-) // 90.73 // p11.1
201256_at	cytochrome c oxidase subunit VIIa polypeptide 2 like	COX7A2L	1.86683	0.00197584	0.000310132	9167		0005739 // mitochondrion // inferred from electronic annotation /// 0005743 // mitochondrial inner membrane // inferred from electronic annotation /// 0005746 // mitochondrial respiratory chain // inferred from electronic annotation /// 0016020 // membrane // inferred from electronic annotation	0004129 // cytochrome-c oxidase activity // traceable author statement /// 0004129 // cytochrome-c oxidase activity // inferred from electronic annotation /// 0009055 // electron carrier activity // inferred from electronic annotation	chr2:42431150-42441845 (-) // 96.04 // p21
200925_at	cytochrome c oxidase subunit VIa polypeptide 1	COX6A1	1.99704	0.00249631	0.000383308	1337	0006091 // generation of precursor metabolites and energy // traceable author statement	0005739 // mitochondrion // inferred from electronic annotation /// 0005743 // mitochondrial inner membrane // inferred from electronic annotation /// 0005751 // mitochondrial respiratory chain complex IV // inferred from electronic annotation /// 0016020 // membrane // inferred from electronic annotation	0004129 // cytochrome-c oxidase activity // inferred from electronic annotation	chr12:119360317-119362915 (+) // 94.67 // q24.31 /// chr6:37120621-37121135 (+) // 89.52 // p21.2
207507_s_at	ATP synthase, H+ transporting, mitochondrial F0 complex, subunit C3 (subunit 9)	ATP5G3	1.89756	0.00265241	0.000415427	518	0006810 // transport // inferred from electronic annotation /// 0006811 // ion transport // inferred from electronic annotation /// 0015986 // ATP synthesis coupled proton transport // inferred from electronic annotation /// 0015992 // proton transport // inferred from electronic annotation	0005739 // mitochondrion // inferred from electronic annotation /// 0005743 // mitochondrial inner membrane // inferred from electronic annotation /// 0005753 // mitochondrial proton-transporting ATP synthase complex // traceable author statement /// 0016020 // membrane // inferred from electronic annotation /// 0016021 // integral to membrane // inferred from electronic annotation /// 0031966 //…	0005215 // transporter activity // non-traceable author statement /// 0005515 // protein binding // inferred from physical interaction /// 0008289 // lipid binding // inferred from electronic annotation /// 0015078 // hydrogen ion transmembrane transporter activity // inferred from electronic annotation	chr2:175751118-175754608 (-) // 98.31 // q31.1
209066_x_at	ubiquinol-cytochrome c reductase binding protein	UQCRB	1.46103	0.00277374	0.000436454	7381	0006119 // oxidative phosphorylation // traceable author statement /// 0006122 // mitochondrial electron transport, ubiquinol to cytochrome c // inferred from electronic annotation /// 0006810 // transport // inferred from electronic annotation /// 0009060 // aerobic respiration // traceable author statement /// 0022900 // electron transport chain // inferred from electronic annotation /// 005511…	0005739 // mitochondrion // inferred from electronic annotation /// 0005743 // mitochondrial inner membrane // inferred from electronic annotation /// 0005746 // mitochondrial respiratory chain // traceable author statement /// 0016020 // membrane // inferred from electronic annotation /// 0070469 // respiratory chain // inferred from electronic annotation	0008121 // ubiquinol-cytochrome-c reductase activity // inferred from electronic annotation	chr8:97312348-97316986 (-) // 99.4 // q22.1
209224_s_at	NADH dehydrogenase (ubiquinone) 1 alpha subcomplex, 2, 8kDa	NDUFA2	1.53333	0.00341698	0.000563889	4695	0006120 // mitochondrial electron transport, NADH to ubiquinone // non-traceable author statement /// 0006810 // transport // inferred from electronic annotation /// 0022900 // electron transport chain // inferred from electronic annotation	0005739 // mitochondrion // inferred from electronic annotation /// 0005743 // mitochondrial inner membrane // inferred from electronic annotation /// 0005747 // mitochondrial respiratory chain complex I // inferred from direct assay /// 0005747 // mitochondrial respiratory chain complex I // non-traceable author statement /// 0016020 // membrane // inferred from electronic annotation /// 0031966…	0008137 // NADH dehydrogenase (ubiquinone) activity // non-traceable author statement	chr5:140005243-140007399 (-) // 93.87 // q31.3
201304_at	NADH dehydrogenase (ubiquinone) 1 alpha subcomplex, 5, 13kDa	NDUFA5	2.54725	0.00348698	0.00057279	4698	0006120 // mitochondrial electron transport, NADH to ubiquinone // non-traceable author statement /// 0006810 // transport // inferred from electronic annotation /// 0022900 // electron transport chain // inferred from electronic annotation /// 0022904 // respiratory electron transport chain // inferred from electronic annotation	0005739 // mitochondrion // inferred from electronic annotation /// 0005743 // mitochondrial inner membrane // inferred from electronic annotation /// 0005747 // mitochondrial respiratory chain complex I // non-traceable author statement /// 0016020 // membrane // inferred from electronic annotation /// 0070469 // respiratory chain // inferred from electronic annotation	0008137 // NADH dehydrogenase (ubiquinone) activity // non-traceable author statement /// 0008137 // NADH dehydrogenase (ubiquinone) activity // traceable author statement /// 0016651 // oxidoreductase activity, acting on NADH or NADPH // inferred from electronic annotation	chr8:48195654-48197401 (+) // 82.71 // q11.21 /// chr16:46189106-46190429 (-) // 74.58 // q12.1 /// chr7:122968318-122985194 (-) // 93.94 // q31.32
201441_at	cytochrome c oxidase subunit Vib polypeptide 1 (ubiquitous)	COX6B1	2.01435	0.00372701	0.000624272	1340	0055114 // oxidation reduction // non-traceable author statement	0005739 // mitochondrion // inferred from electronic annotation /// 0005739 // mitochondrion // inferred from direct assay /// 0005743 // mitochondrial inner membrane // inferred from electronic annotation /// 0005758 // mitochondrial intermembrane space // inferred from electronic annotation	0004129 // cytochrome-c oxidase activity // non-traceable author statement /// 0004129 // cytochrome-c oxidase activity // inferred from electronic annotation	chr19:40831112-40841523 (+) // 100.0 // q13.12
201227_s_at	NADH dehydrogenase (ubiquinone) 1 beta subcomplex, 8, 19kDa	NDUFB8	2.11617	0.00380692	0.000643132	4714	0006120 // mitochondrial electron transport, NADH to ubiquinone // non-traceable author statement /// 0006120 // mitochondrial electron transport, NADH to ubiquinone // inferred from electronic annotation /// 0006810 // transport // inferred from electronic annotation /// 0022900 // electron transport chain // inferred from electronic annotation	0005739 // mitochondrion // inferred from electronic annotation /// 0005739 // mitochondrion // inferred from direct assay /// 0005743 // mitochondrial inner membrane // inferred from electronic annotation /// 0005747 // mitochondrial respiratory chain complex I // non-traceable author statement /// 0005747 // mitochondrial respiratory chain complex I // inferred from electronic annotation /// 00…	0003954 // NADH dehydrogenase activity // inferred from electronic annotation /// 0008137 // NADH dehydrogenase (ubiquinone) activity // non-traceable author statement /// 0008137 // NADH dehydrogenase (ubiquinone) activity // inferred from electronic annotation	chr10:102273487-102279632 (-) // 98.26 // q24.31
202233_s_at	ubiquinol-cytochrome c reductase hinge protein	UQCRH	1.45456	0.00529283	0.000898563	7388	0006119 // oxidative phosphorylation // traceable author statement /// 0006122 // mitochondrial electron transport, ubiquinol to cytochrome c // inferred from electronic annotation /// 0006810 // transport // inferred from electronic annotation /// 0009060 // aerobic respiration // traceable author statement /// 0022900 // electron transport chain // inferred from electronic annotation /// 005511…	0005739 // mitochondrion // inferred from electronic annotation /// 0005743 // mitochondrial inner membrane // inferred from electronic annotation /// 0005746 // mitochondrial respiratory chain // traceable author statement /// 0016020 // membrane // inferred from electronic annotation /// 0070469 // respiratory chain // inferred from electronic annotation	0008121 // ubiquinol-cytochrome-c reductase activity // traceable author statement /// 0008121 // ubiquinol-cytochrome-c reductase activity // inferred from electronic annotation	chr1:46541994-46555032 (+) // 95.53 // p33 /// chr1:16006265-16006762 (-) // 88.54 // p36.21
200078_s_at	ATPase, H+ transporting, lysosomal 21kDa, V0 subunit b	ATP6V0B	2.05219	0.00533366	0.000908816	533	0006810 // transport // inferred from electronic annotation /// 0006811 // ion transport // inferred from electronic annotation /// 0015986 // ATP synthesis coupled proton transport // inferred from electronic annotation /// 0015992 // proton transport // traceable author statement /// 0015992 // proton transport // inferred from electronic annotation	0005768 // endosome // inferred from electronic annotation /// 0005773 // vacuole // inferred from electronic annotation /// 0005774 // vacuolar membrane // inferred from electronic annotation /// 0016020 // membrane // inferred from electronic annotation /// 0016021 // integral to membrane // traceable author statement /// 0016021 // integral to membrane // inferred from electronic annotation //…	0005215 // transporter activity // traceable author statement /// 0015078 // hydrogen ion transmembrane transporter activity // inferred from electronic annotation	chr1:44213234-44216553 (+) // 95.85 // p34.1
Other mitochondrial genes
209163_at	cytochrome b-561	CYB561	10.6036	5.26e-28	0	1534	0006091 // generation of precursor metabolites and energy // traceable author statement /// 0006810 // transport // inferred from electronic annotation /// 0022900 // electron transport chain // inferred from electronic annotation	0005887 // integral to plasma membrane // traceable author statement /// 0016020 // membrane // inferred from electronic annotation /// 0016021 // integral to membrane // inferred from electronic annotation	0000293 // ferric-chelate reductase activity // inferred from sequence or structural similarity /// 0000293 // ferric-chelate reductase activity // inferred from electronic annotation /// 0004128 // cytochrome-b5 reductase activity // traceable author statement /// 0005506 // iron ion binding // inferred from electronic annotation /// 0046872 // metal ion binding // inferred from electronic annot…	chr17:58863396-58877443 (-) // 89.56 // q23.3
225424_at	glycerol-3-phosphate acyltransferase, mitochondrial	GPAM	2.61633	3.75e-21	0	57678	0006631 // fatty acid metabolic process // inferred from electronic annotation /// 0008152 // metabolic process // inferred from electronic annotation /// 0008654 // phospholipid biosynthetic process // inferred from electronic annotation /// 0019432 // triglyceride biosynthetic process // inferred from direct assay /// 0040018 // positive regulation of multicellular organism growth // inferred f…	0005739 // mitochondrion // inferred from electronic annotation /// 0005741 // mitochondrial outer membrane // inferred from electronic annotation /// 0005743 // mitochondrial inner membrane // inferred from electronic annotation /// 0005829 // cytosol // not recorded /// 0016020 // membrane // inferred from electronic annotation /// 0016021 // integral to membrane // inferred from electronic ann…	0004366 // glycerol-3-phosphate O-acyltransferase activity // not recorded /// 0004366 // glycerol-3-phosphate O-acyltransferase activity // inferred from mutant phenotype /// 0004366 // glycerol-3-phosphate O-acyltransferase activity // inferred from electronic annotation /// 0008415 // acyltransferase activity // inferred from electronic annotation /// 0016740 // transferase activity // inferre…	chr10:113899613-113923508 (-) // 96.49 // q25.2
204594_s_at	Smith-Magenis syndrome chromosome region, candidate 7-like	SMCR7L	2.06559	6.86e-13	0	54471		0005739 // mitochondrion // inferred from direct assay /// 0016020 // membrane // inferred from electronic annotation /// 0016021 // integral to membrane // inferred from electronic annotation		chr22:38242620-38244082 (+) // 88.5 // q13.1
221508_at	TAO kinase 3	TAOK3	2.39162	4.8e-11	0	51347	0000165 // MAPKKK cascade // inferred from mutant phenotype /// 0006468 // protein amino acid phosphorylation // inferred from electronic annotation /// 0006468 // protein amino acid phosphorylation // inferred from direct assay /// 0006468 // protein amino acid phosphorylation // traceable author statement /// 0007254 // JNK cascade // traceable author statement /// 0045449 // regulation of tran…	0005737 // cytoplasm // inferred from electronic annotation /// 0005886 // plasma membrane // inferred from electronic annotation /// 0016020 // membrane // inferred from electronic annotation	0000166 // nucleotide binding // inferred from electronic annotation /// 0004672 // protein kinase activity // inferred from electronic annotation /// 0004674 // protein serine/threonine kinase activity // inferred from direct assay /// 0004674 // protein serine/threonine kinase activity // inferred from electronic annotation /// 0004674 // protein serine/threonine kinase activity // traceable au…	chr12:117071989-117294934 (-) // 97.09 // q24.23
231917_at	G elongation factor, mitochondrial 2	GFM2	2.85776	4.78e-10	0	84340	0006412 // translation // inferred from electronic annotation	0005739 // mitochondrion // inferred from electronic annotation	0000166 // nucleotide binding // inferred from electronic annotation /// 0003746 // translation elongation factor activity // inferred from electronic annotation /// 0003924 // GTPase activity // inferred from electronic annotation /// 0005525 // GTP binding // inferred from electronic annotation	chr5:74068249-74098724 (-) // 96.31 // q13.3
224015_s_at	mitochondrial ribosomal protein S25	MRPS25	4.33705	6.44e-10	3.16206e-11	64432	0006412 // translation // non-traceable author statement	0005739 // mitochondrion // inferred from electronic annotation /// 0005763 // mitochondrial small ribosomal subunit // non-traceable author statement /// 0005840 // ribosome // inferred from electronic annotation /// 0030529 // ribonucleoprotein complex // inferred from electronic annotation	0003735 // structural constituent of ribosome // non-traceable author statement /// 0005515 // protein binding // inferred from physical interaction	chr3:15067350-15081799 (-) // 77.49 // p24.3
218188_s_at	translocase of inner mitochondrial membrane 13 homolog (yeast)	TIMM13	1.80409	2.69e-09	2.33216e-10	26517	0006342 // chromatin silencing // inferred from electronic annotation /// 0006471 // protein amino acid ADP-ribosylation // inferred from sequence or structural similarity /// 0006471 // protein amino acid ADP-ribosylation // traceable author statement /// 0006476 // protein amino acid deacetylation // inferred from electronic annotation /// 0006626 // protein targeting to mitochondrion // tracea…	0005634 // nucleus // inferred from electronic annotation /// 0005634 // nucleus // inferred from sequence or structural similarity /// 0005739 // mitochondrion // inferred from electronic annotation /// 0005743 // mitochondrial inner membrane // inferred from electronic annotation /// 0005744 // mitochondrial inner membrane presequence translocase complex // traceable author statement /// 001602…	0003950 // NAD+ ADP-ribosyltransferase activity // traceable author statement /// 0003956 // NAD(P)+-protein-arginine ADP-ribosyltransferase activity // inferred from electronic annotation /// 0003956 // NAD(P)+-protein-arginine ADP-ribosyltransferase activity // inferred from sequence or structural similarity /// 0005515 // protein binding // inferred from physical interaction /// 0008270 // zin…	chr19:2377563-2378562 (-) // 91.61 // p13.3
210721_s_at	p21 protein (Cdc42/Rac)-activated kinase 7	PAK7	3.55901	2.91e-09	2.03571e-10	57144	0006468 // protein amino acid phosphorylation // inferred from electronic annotation /// 0006916 // anti-apoptosis // inferred from electronic annotation	0005739 // mitochondrion // inferred from electronic annotation	0000166 // nucleotide binding // inferred from electronic annotation /// 0004672 // protein kinase activity // inferred from electronic annotation /// 0004674 // protein serine/threonine kinase activity // inferred from electronic annotation /// 0005515 // protein binding // inferred from physical interaction /// 0005524 // ATP binding // inferred from electronic annotation /// 0016301 // kinase …	chr20:9466036-9767479 (-) // 95.99 // p12.2
225036_at	Src homology 2 domain containing adaptor protein B /// translocase of outer mitochondrial membrane 5 homolog (yeast)	SHB /// TOMM5	3.86077	1.42e-08	1.46726e-09	401505 /// 6461	0001525 // angiogenesis // inferred from electronic annotation /// 0006810 // transport // inferred from electronic annotation /// 0006915 // apoptosis // inferred from electronic annotation /// 0007165 // signal transduction // traceable author statement /// 0007275 // multicellular organismal development // inferred from electronic annotation /// 0015031 // protein transport // inferred from el…	0005737 // cytoplasm // inferred from electronic annotation /// 0005739 // mitochondrion // inferred from electronic annotation /// 0005741 // mitochondrial outer membrane // inferred from electronic annotation /// 0005742 // mitochondrial outer membrane translocase complex // inferred from direct assay /// 0005886 // plasma membrane // inferred from electronic annotation /// 0016020 // membrane …	0005070 // SH3/SH2 adaptor activity // traceable author statement /// 0005515 // protein binding // inferred from electronic annotation /// 0008565 // protein transporter activity // inferred by curator	chr9:37578409-37582586 (-) // 87.91 // p13.2
217895_at	Pentatricopeptide repeat domain 3	PTCD3	2.80243	2.48e-08	2.5419e-09	55037		0005739 // mitochondrion // inferred from electronic annotation	0005515 // protein binding // inferred from physical interaction	chr2:86205627-86218827 (+) // 98.76 // p11.2
209829_at	family with sequence similarity 65, member B	FAM65B	3.5825	8.46e-08	7.89776e-09	9750	0007275 // multicellular organismal development // inferred from electronic annotation /// 0007517 // muscle organ development // inferred from electronic annotation /// 0007519 // skeletal muscle tissue development // inferred from electronic annotation /// 0030154 // cell differentiation // inferred from electronic annotation	0005737 // cytoplasm // inferred from electronic annotation /// 0005739 // mitochondrion // inferred from electronic annotation /// 0005856 // cytoskeleton // inferred from electronic annotation /// 0042995 // cell projection // inferred from electronic annotation	0005488 // binding // inferred from electronic annotation	chr6:24912491-25019174 (-) // 91.06 // p22.2
218617_at	tRNA isopentenyltransferase 1	TRIT1	1.54889	2.04e-07	2.06892e-08	54802	0008033 // tRNA processing // non-traceable author statement /// 0008033 // tRNA processing // inferred from electronic annotation	0005737 // cytoplasm // inferred from electronic annotation /// 0005739 // mitochondrion // inferred from electronic annotation	0000166 // nucleotide binding // inferred from electronic annotation /// 0004811 // tRNA isopentenyltransferase activity // traceable author statement /// 0004811 // tRNA isopentenyltransferase activity // inferred from electronic annotation /// 0005524 // ATP binding // inferred from electronic annotation /// 0008270 // zinc ion binding // inferred from electronic annotation /// 0016740 // trans…	chr1:40079315-40092279 (-) // 98.74 // p34.2
229415_at	cytochrome c, somatic	CYCS	2.4227	5.14e-07	4.83799e-08	54205	0006309 // DNA fragmentation involved in apoptosis // inferred from mutant phenotype /// 0006810 // transport // inferred from electronic annotation /// 0006915 // apoptosis // inferred from direct assay /// 0006915 // apoptosis // inferred from electronic annotation /// 0008635 // activation of caspase activity by cytochrome c // traceable author statement /// 0022900 // electron transport chain…	0000159 // protein phosphatase type 2A complex // traceable author statement /// 0005634 // nucleus // inferred from direct assay /// 0005739 // mitochondrion // inferred from electronic annotation /// 0005758 // mitochondrial intermembrane space // traceable author statement /// 0005759 // mitochondrial matrix // inferred from electronic annotation /// 0005829 // cytosol // not recorded /// 0005…	0004722 // protein serine/threonine phosphatase activity // traceable author statement /// 0005506 // iron ion binding // inferred from electronic annotation /// 0005515 // protein binding // inferred from physical interaction /// 0009055 // electron carrier activity // inferred from electronic annotation /// 0020037 // heme binding // traceable author statement /// 0020037 // heme binding // inf…	chr7:25124799-25125411 (-) // 79.77 // p15.2
210532_s_at	chromosome 14 open reading frame 2	C14orf2	2.5928	9.59e-07	8.41417e-08	9556		0005739 // mitochondrion // inferred from electronic annotation		chr14:103448606-103457608 (-) // 63.88 // q32.33
204788_s_at	protoporphyrinogen oxidase	PPOX	1.55347	1.04e-06	9.28692e-08	5498	0006779 // porphyrin biosynthetic process // inferred from electronic annotation /// 0006779 // porphyrin biosynthetic process // inferred from direct assay /// 0006783 // heme biosynthetic process // inferred from direct assay /// 0006783 // heme biosynthetic process // inferred from electronic annotation /// 0055114 // oxidation reduction // inferred from direct assay /// 0055114 // oxidation r…	0005739 // mitochondrion // inferred from electronic annotation /// 0005743 // mitochondrial inner membrane // inferred from electronic annotation /// 0005758 // mitochondrial intermembrane space // not recorded /// 0016020 // membrane // inferred from electronic annotation /// 0031304 // intrinsic to mitochondrial inner membrane // inferred from sequence or structural similarity /// 0031304 // i…	0004729 // protoporphyrinogen oxidase activity // not recorded /// 0004729 // protoporphyrinogen oxidase activity // inferred from direct assay /// 0004729 // protoporphyrinogen oxidase activity // inferred from electronic annotation /// 0009055 // electron carrier activity // inferred from electronic annotation /// 0016491 // oxidoreductase activity // inferred from electronic annotation /// 005…	chr1:159402828-159407630 (+) // 98.36 // q23.3
225342_at	adenylate kinase 3-like 1	AK3L1	4.16116	1.39e-06	1.45808e-07	205	0006139 // nucleobase, nucleoside, nucleotide and nucleic acid metabolic process // inferred from electronic annotation	0005739 // mitochondrion // inferred from electronic annotation /// 0005759 // mitochondrial matrix // inferred from electronic annotation	0000166 // nucleotide binding // inferred from electronic annotation /// 0004017 // adenylate kinase activity // inferred from electronic annotation /// 0005524 // ATP binding // inferred from electronic annotation /// 0005525 // GTP binding // inferred from electronic annotation /// 0016301 // kinase activity // inferred from electronic annotation /// 0016740 // transferase activity // inferred …	chr1:65467682-65470416 (+) // 92.47 // p31.3
200884_at	creatine kinase, brain	CKB	1.73685	2.82e-06	3.34711e-07	1152	0006600 // creatine metabolic process // not recorded /// 0007420 // brain development // inferred from electronic annotation /// 0030644 // cellular chloride ion homeostasis // inferred from electronic annotation	0005737 // cytoplasm // inferred from electronic annotation /// 0005737 // cytoplasm // inferred from direct assay /// 0005739 // mitochondrion // inferred from electronic annotation /// 0005829 // cytosol // not recorded	0000166 // nucleotide binding // inferred from electronic annotation /// 0003824 // catalytic activity // inferred from electronic annotation /// 0004111 // creatine kinase activity // traceable author statement /// 0004111 // creatine kinase activity // inferred from electronic annotation /// 0005515 // protein binding // inferred from electronic annotation /// 0005524 // ATP binding // inferred…	chr14:103055757-103058866 (-) // 97.16 // q32.33
223267_at	RNA (guanine-9-) methyltransferase domain containing 1	RG9MTD1	3.41634	3.94e-06	4.41831e-07	54931	0008033 // tRNA processing // inferred from electronic annotation	0005739 // mitochondrion // inferred from electronic annotation	0005515 // protein binding // inferred from physical interaction /// 0008168 // methyltransferase activity // inferred from electronic annotation /// 0016740 // transferase activity // inferred from electronic annotation	chr3:102763401-102767777 (+) // 96.93 // q12.3
222994_at	peroxiredoxin 5	PRDX5	2.32842	4.08e-06	4.70232e-07	25824	0006954 // inflammatory response // traceable author statement /// 0006979 // response to oxidative stress // inferred from direct assay /// 0034614 // cellular response to reactive oxygen species // inferred from mutant phenotype /// 0043066 // negative regulation of apoptosis // inferred from mutant phenotype /// 0045454 // cell redox homeostasis // inferred from electronic annotation /// 00551…	0005737 // cytoplasm // inferred from electronic annotation /// 0005739 // mitochondrion // inferred from direct assay /// 0005739 // mitochondrion // inferred from electronic annotation /// 0005777 // peroxisome // inferred from direct assay /// 0005777 // peroxisome // inferred from electronic annotation /// 0044445 // cytosolic part // inferred from direct assay	0004601 // peroxidase activity // inferred from direct assay /// 0004601 // peroxidase activity // inferred from electronic annotation /// 0016209 // antioxidant activity // inferred from electronic annotation /// 0016491 // oxidoreductase activity // inferred from electronic annotation /// 0043027 // caspase inhibitor activity // inferred from mutant phenotype /// 0051920 // peroxiredoxin activi…	chr11:63842154-63845118 (+) // 82.82 // q13.1
1569121_at	solute carrier family 25 (mitochondrial carrier; phosphate carrier), member 24	SLC25A24	2.16931	4.1e-06	4.75961e-07	29957	0006810 // transport // inferred from electronic annotation	0005739 // mitochondrion // inferred from electronic annotation /// 0005743 // mitochondrial inner membrane // inferred from electronic annotation /// 0016020 // membrane // inferred from electronic annotation /// 0016021 // integral to membrane // inferred from electronic annotation	0005488 // binding // inferred from electronic annotation /// 0005509 // calcium ion binding // inferred from electronic annotation	chr1:108542639-108545023 (-) // 71.42 // p13.3
218173_s_at	Wolf-Hirschhorn syndrome candidate 1-like 1	WHSC1L1	1.96009	4.25e-06	4.87588e-07	54904	0006350 // transcription // inferred from electronic annotation /// 0006355 // regulation of transcription, DNA-dependent // inferred from electronic annotation /// 0016049 // cell growth // non-traceable author statement /// 0016568 // chromatin modification // inferred from electronic annotation /// 0016571 // histone methylation // inferred from direct assay /// 0030154 // cell differentiation…	0005634 // nucleus // inferred by curator /// 0005634 // nucleus // non-traceable author statement /// 0005634 // nucleus // inferred from electronic annotation /// 0005634 // nucleus // inferred from direct assay	0005515 // protein binding // non-traceable author statement /// 0005515 // protein binding // inferred from electronic annotation /// 0008168 // methyltransferase activity // inferred from electronic annotation /// 0008270 // zinc ion binding // inferred from electronic annotation /// 0016740 // transferase activity // inferred from electronic annotation /// 0018024 // histone-lysine N-methyltra…	chr8:38293091-38358947 (-) // 99.2 // p12
205521_at	endo/exonuclease (5'-3'), endonuclease G-like	EXOG	4.26521	4.57e-06	5.36842e-07	9941		0005739 // mitochondrion // inferred from electronic annotation /// 0005743 // mitochondrial inner membrane // inferred from electronic annotation /// 0016020 // membrane // inferred from electronic annotation	0003676 // nucleic acid binding // inferred from electronic annotation /// 0004518 // nuclease activity // inferred from electronic annotation /// 0004519 // endonuclease activity // non-traceable author statement /// 0004519 // endonuclease activity // inferred from electronic annotation /// 0016787 // hydrolase activity // inferred from electronic annotation /// 0046872 // metal ion binding // …	chr3:38512836-38542446 (+) // 76.93 // p22.2
201816_s_at	glioblastoma amplified sequence	GBAS	1.90587	5.45e-06	6.44627e-07	2631		0005624 // membrane fraction // traceable author statement /// 0005739 // mitochondrion // inferred from sequence or structural similarity /// 0005739 // mitochondrion // inferred from direct assay /// 0005887 // integral to plasma membrane // traceable author statement		chr7:55999789-56035365 (+) // 99.04 // p11.2
205164_at	glycine C-acetyltransferase (2-amino-3-ketobutyrate coenzyme A ligase)	GCAT	2.96677	5.47e-06	6.51921e-07	23464	0006520 // amino acid metabolic process // non-traceable author statement /// 0008152 // metabolic process // inferred from electronic annotation /// 0009058 // biosynthetic process // inferred from electronic annotation	0005739 // mitochondrion // non-traceable author statement /// 0005739 // mitochondrion // inferred from electronic annotation /// 0005743 // mitochondrial inner membrane // inferred from electronic annotation	0003824 // catalytic activity // inferred from electronic annotation /// 0008415 // acyltransferase activity // inferred from electronic annotation /// 0008890 // glycine C-acetyltransferase activity // non-traceable author statement /// 0008890 // glycine C-acetyltransferase activity // inferred from electronic annotation /// 0016740 // transferase activity // inferred from electronic annotation…	chr22:36533917-36542849 (+) // 98.49 // q13.1 /// chr14:63130323-63131748 (-) // 88.64 // q23.2
222997_s_at	mitochondrial ribosomal protein S21	MRPS21	1.91321	7.58e-06	8.33528e-07	54460	0006412 // translation // non-traceable author statement /// 0006412 // translation // inferred from electronic annotation	0005622 // intracellular // inferred from electronic annotation /// 0005739 // mitochondrion // inferred from electronic annotation /// 0005763 // mitochondrial small ribosomal subunit // inferred from direct assay /// 0005840 // ribosome // inferred from electronic annotation /// 0030529 // ribonucleoprotein complex // inferred from electronic annotation	0003735 // structural constituent of ribosome // non-traceable author statement /// 0003735 // structural constituent of ribosome // inferred from electronic annotation	chr1:148532916-148547405 (+) // 94.23 // q21.2
225255_at	mitochondrial ribosomal protein L35	MRPL35	2.13471	7.97e-06	8.74163e-07	51318	0006412 // translation // non-traceable author statement	0005739 // mitochondrion // inferred from electronic annotation /// 0005761 // mitochondrial ribosome // non-traceable author statement /// 0005840 // ribosome // inferred from electronic annotation /// 0030529 // ribonucleoprotein complex // inferred from electronic annotation	0003735 // structural constituent of ribosome // non-traceable author statement /// 0045182 // translation regulator activity // non-traceable author statement	chr2:86280098-86294424 (+) // 84.91 // p11.2
228053_s_at	translocase of outer mitochondrial membrane 5 homolog (yeast)	TOMM5	1.94997	9.4e-06	1.10839e-06	401505	0006810 // transport // inferred from electronic annotation /// 0015031 // protein transport // inferred from electronic annotation	0005739 // mitochondrion // inferred from electronic annotation /// 0005741 // mitochondrial outer membrane // inferred from electronic annotation /// 0005742 // mitochondrial outer membrane translocase complex // inferred from direct assay /// 0016020 // membrane // inferred from electronic annotation /// 0016021 // integral to membrane // inferred from electronic annotation	0008565 // protein transporter activity // inferred by curator	chr9:37578700-37582583 (-) // 60.84 // p13.2
217720_at	coiled-coil-helix-coiled-coil-helix domain containing 2	CHCHD2	1.61028	1.36e-05	1.61497e-06	51142		0005739 // mitochondrion // inferred from electronic annotation		chr1:15803611-15804392 (+) // 90.49 // p36.21 /// chr5:68665452-68666198 (+) // 85.85 // q13.2 /// chr5_h2_hap1:124379-125125 (+) // 85.85 // /// chr9:81196001-81196766 (+) // 87.16 // q21.31 /// chr7:56136763-56141661 (-) // 93.58 // p11.2
1565755_at	methionine aminopeptidase 1D	MAP1D	1.58947	2.01e-05	2.44972e-06	254042	0006508 // proteolysis // inferred from electronic annotation /// 0009987 // cellular process // inferred from electronic annotation /// 0018206 // peptidyl-methionine modification // traceable author statement /// 0031365 // N-terminal protein amino acid modification // traceable author statement	0005739 // mitochondrion // inferred from direct assay /// 0005739 // mitochondrion // inferred from electronic annotation	0004177 // aminopeptidase activity // traceable author statement /// 0004177 // aminopeptidase activity // inferred from electronic annotation /// 0008233 // peptidase activity // inferred from electronic annotation /// 0008235 // metalloexopeptidase activity // traceable author statement /// 0008235 // metalloexopeptidase activity // inferred from electronic annotation /// 0016787 // hydrolase a…	chr2:172647111-172649566 (-) // 99.31 // q31.1
203945_at	arginase, type II	ARG2	2.46472	2.21e-05	2.68451e-06	384	0000050 // urea cycle // inferred from electronic annotation /// 0006525 // arginine metabolic process // inferred from electronic annotation /// 0006809 // nitric oxide biosynthetic process // traceable author statement /// 0006941 // striated muscle contraction // inferred from electronic annotation /// 0045428 // regulation of nitric oxide biosynthetic process // inferred from electronic annot…	0005739 // mitochondrion // traceable author statement /// 0005739 // mitochondrion // inferred from electronic annotation	0004053 // arginase activity // traceable author statement /// 0004053 // arginase activity // inferred from electronic annotation /// 0005515 // protein binding // inferred from electronic annotation /// 0016787 // hydrolase activity // inferred from electronic annotation /// 0016813 // hydrolase activity, acting on carbon-nitrogen (but not peptide) bonds, in linear amidines // inferred from ele…	chr14:67156408-67188173 (+) // 97.14 // q24.1
204125_at	NADH dehydrogenase (ubiquinone) 1 alpha subcomplex, assembly factor 1	NDUFAF1	2.19384	2.62e-05	3.24099e-06	51103	0006120 // mitochondrial electron transport, NADH to ubiquinone // non-traceable author statement /// 0006461 // protein complex assembly // non-traceable author statement	0005739 // mitochondrion // inferred from electronic annotation /// 0005747 // mitochondrial respiratory chain complex I // non-traceable author statement	0005515 // protein binding // inferred from physical interaction /// 0051082 // unfolded protein binding // non-traceable author statement	chr15:39466842-39481912 (-) // 89.42 // q15.1
32091_at	solute carrier family 25, member 44	SLC25A44	1.76072	2.63e-05	3.26917e-06	9673	0006810 // transport // inferred from electronic annotation	0005739 // mitochondrion // inferred from electronic annotation /// 0005743 // mitochondrial inner membrane // inferred from electronic annotation /// 0016020 // membrane // inferred from electronic annotation /// 0016021 // integral to membrane // inferred from electronic annotation	0005215 // transporter activity // inferred from electronic annotation /// 0005488 // binding // inferred from electronic annotation	chr1:154432619-154449210 (+) // 84.54 // q22
220103_s_at	mitochondrial ribosomal protein S18C	MRPS18C	2.07524	2.93e-05	3.53519e-06	51023	0006412 // translation // non-traceable author statement /// 0006412 // translation // inferred from electronic annotation	0005622 // intracellular // inferred from electronic annotation /// 0005739 // mitochondrion // inferred from electronic annotation /// 0005763 // mitochondrial small ribosomal subunit // inferred from direct assay /// 0005840 // ribosome // inferred from electronic annotation /// 0030529 // ribonucleoprotein complex // inferred from electronic annotation	0003735 // structural constituent of ribosome // non-traceable author statement /// 0003735 // structural constituent of ribosome // inferred from electronic annotation	chr4:84596195-84601900 (+) // 99.9 // q21.23
228020_at	Pentatricopeptide repeat domain 3	PTCD3	1.66783	6.6e-05	8.07304e-06	55037		0005739 // mitochondrion // inferred from electronic annotation	0005515 // protein binding // inferred from physical interaction	chr2:86221555-86222734 (+) // 99.16 // p11.2
223764_x_at	nipsnap homolog 3B (C. elegans)	NIPSNAP3B	1.87456	6.76e-05	8.26364e-06	55335				chr9:106566309-106575955 (+) // 97.86 // q31.1
214079_at	dehydrogenase/reductase (SDR family) member 2	DHRS2	3.87378	7.39e-05	9.44786e-06	10202	0008152 // metabolic process // inferred from electronic annotation /// 0008207 // C21-steroid hormone metabolic process // non-traceable author statement /// 0008285 // negative regulation of cell proliferation // non-traceable author statement /// 0009636 // response to toxin // inferred from direct assay /// 0043011 // myeloid dendritic cell differentiation // inferred from expression pattern …	0005634 // nucleus // inferred from direct assay /// 0005634 // nucleus // inferred from electronic annotation /// 0005635 // nuclear envelope // inferred from direct assay /// 0005737 // cytoplasm // inferred from direct assay	0003824 // catalytic activity // inferred from electronic annotation /// 0004090 // carbonyl reductase (NADPH) activity // inferred from direct assay /// 0005488 // binding // inferred from electronic annotation /// 0016491 // oxidoreductase activity // inferred from electronic annotation	chr14:23182093-23184686 (+) // 93.18 // q11.2
218982_s_at	mitochondrial ribosomal protein S17 /// zinc finger protein 713	MRPS17 /// ZNF713	1.6182	7.78e-05	1.00684e-05	349075 /// 51373	0006350 // transcription // inferred from electronic annotation /// 0006355 // regulation of transcription, DNA-dependent // inferred from electronic annotation /// 0006412 // translation // non-traceable author statement /// 0006412 // translation // inferred from electronic annotation /// 0006810 // transport // inferred from electronic annotation	0005622 // intracellular // inferred from electronic annotation /// 0005634 // nucleus // inferred from electronic annotation /// 0005739 // mitochondrion // inferred from electronic annotation /// 0005763 // mitochondrial small ribosomal subunit // non-traceable author statement /// 0005840 // ribosome // inferred from electronic annotation /// 0016020 // membrane // inferred from electronic ann…	0003676 // nucleic acid binding // inferred from electronic annotation /// 0003677 // DNA binding // inferred from electronic annotation /// 0003723 // RNA binding // inferred from electronic annotation /// 0003735 // structural constituent of ribosome // non-traceable author statement /// 0003735 // structural constituent of ribosome // inferred from electronic annotation /// 0005488 // binding …	chr7:55988363-55990525 (+) // 95.17 // p11.2
213049_at	GTPase activating Rap/RanGAP domain-like 1	GARNL1	2.04675	8.52e-05	1.11695e-05	253959	0051056 // regulation of small GTPase mediated signal transduction // inferred from electronic annotation	0005622 // intracellular // inferred from electronic annotation /// 0005634 // nucleus // inferred from electronic annotation /// 0005737 // cytoplasm // inferred from electronic annotation /// 0005737 // cytoplasm // inferred from direct assay /// 0005739 // mitochondrion // inferred from direct assay	0005096 // GTPase activator activity // inferred from electronic annotation	chr9:107327871-107329808 (+) // 91.75 // q31.2 /// chr14:35077314-35134748 (-) // 93.94 // q13.2
208691_at	transferrin receptor (p90, CD71)	TFRC	1.72052	9.46e-05	1.24437e-05	7037	0006879 // cellular iron ion homeostasis // non-traceable author statement /// 0006879 // cellular iron ion homeostasis // inferred from electronic annotation /// 0006879 // cellular iron ion homeostasis // traceable author statement /// 0006897 // endocytosis // inferred from electronic annotation	0005576 // extracellular region // inferred from direct assay /// 0005576 // extracellular region // inferred from electronic annotation /// 0005768 // endosome // inferred from direct assay /// 0005768 // endosome // inferred from electronic annotation /// 0005768 // endosome // traceable author statement /// 0005886 // plasma membrane // inferred from electronic annotation /// 0005887 // integr…	0004872 // receptor activity // inferred from electronic annotation /// 0004998 // transferrin receptor activity // non-traceable author statement /// 0004998 // transferrin receptor activity // traceable author statement	chr3:197260552-197293343 (-) // 99.58 // q29
227468_at	carnitine palmitoyltransferase 1C	CPT1C	2.78908	9.8e-05	1.31185e-05	126129	0006629 // lipid metabolic process // inferred from electronic annotation /// 0006631 // fatty acid metabolic process // inferred from electronic annotation	0005739 // mitochondrion // inferred from electronic annotation /// 0005741 // mitochondrial outer membrane // inferred from electronic annotation /// 0016020 // membrane // inferred from electronic annotation /// 0016021 // integral to membrane // inferred from electronic annotation	0004095 // carnitine O-palmitoyltransferase activity // inferred from electronic annotation /// 0008415 // acyltransferase activity // inferred from electronic annotation /// 0016740 // transferase activity // inferred from electronic annotation	chr19:54903793-54908800 (+) // 78.33 // q13.33
228790_at	family with sequence similarity 110, member B	FAM110B	2.6034	0.00010176	1.38966e-05	90362		0005737 // cytoplasm // inferred from electronic annotation /// 0005737 // cytoplasm // inferred from direct assay /// 0005739 // mitochondrion // inferred from direct assay /// 0005813 // centrosome // inferred from electronic annotation		chr8:59223173-59224834 (+) // 93.64 // q12.1
209459_s_at	4-aminobutyrate aminotransferase	ABAT	3.46177	0.000108208	1.46148e-05	18	0007610 // behavior // non-traceable author statement /// 0009448 // gamma-aminobutyric acid metabolic process // inferred from electronic annotation /// 0009450 // gamma-aminobutyric acid catabolic process // non-traceable author statement /// 0042135 // neurotransmitter catabolic process // non-traceable author statement /// 0042135 // neurotransmitter catabolic process // inferred from electro…	0005739 // mitochondrion // inferred from sequence or structural similarity /// 0005739 // mitochondrion // inferred from direct assay /// 0005739 // mitochondrion // inferred from electronic annotation /// 0005759 // mitochondrial matrix // inferred from electronic annotation /// 0032144 // 4-aminobutyrate transaminase complex // inferred from direct assay	0003824 // catalytic activity // inferred from electronic annotation /// 0003867 // 4-aminobutyrate transaminase activity // inferred from direct assay /// 0003867 // 4-aminobutyrate transaminase activity // inferred from electronic annotation /// 0005515 // protein binding // inferred from physical interaction /// 0008483 // transaminase activity // inferred from electronic annotation /// 001674…	chr16:8783434-8784660 (+) // 43.91 // p13.2
229075_at	spermatogenesis associated 5	SPATA5	2.50602	0.000114336	1.54727e-05	166378	0007275 // multicellular organismal development // inferred from electronic annotation /// 0007283 // spermatogenesis // inferred from electronic annotation /// 0030154 // cell differentiation // inferred from electronic annotation	0005737 // cytoplasm // inferred from electronic annotation /// 0005737 // cytoplasm // inferred from direct assay /// 0005739 // mitochondrion // inferred from electronic annotation	0000166 // nucleotide binding // inferred from electronic annotation /// 0005488 // binding // inferred from electronic annotation /// 0005524 // ATP binding // inferred from electronic annotation /// 0017111 // nucleoside-triphosphatase activity // inferred from electronic annotation	chr4:124459381-124460037 (+) // 91.07 // q28.1
221619_s_at	mitochondrial carrier homolog 1 (C. elegans)	MTCH1	1.99918	0.0001211	1.63737e-05	23787	0006810 // transport // inferred from electronic annotation /// 0006915 // apoptosis // inferred from electronic annotation /// 0006919 // activation of caspase activity // inferred from mutant phenotype /// 0006919 // activation of caspase activity // inferred from sequence or structural similarity /// 0009966 // regulation of signal transduction // non-traceable author statement /// 0043065 // …	0005622 // intracellular // non-traceable author statement /// 0005739 // mitochondrion // inferred from mutant phenotype /// 0005739 // mitochondrion // inferred from sequence or structural similarity /// 0005739 // mitochondrion // inferred from electronic annotation /// 0005743 // mitochondrial inner membrane // inferred from electronic annotation /// 0016020 // membrane // inferred from elect…	0005488 // binding // inferred from electronic annotation /// 0005515 // protein binding // inferred from physical interaction /// 0005515 // protein binding // inferred from sequence or structural similarity /// 0030165 // PDZ domain binding // non-traceable author statement	chr6:37043895-37061886 (-) // 95.15 // p21.2
222006_at	leucine zipper-EF-hand containing transmembrane protein 1	LETM1	2.36687	0.000140261	1.92974e-05	3954	0042407 // cristae formation // inferred from mutant phenotype	0005739 // mitochondrion // inferred from sequence or structural similarity /// 0005739 // mitochondrion // inferred from electronic annotation /// 0005743 // mitochondrial inner membrane // inferred from direct assay /// 0005743 // mitochondrial inner membrane // inferred from electronic annotation /// 0016020 // membrane // inferred from electronic annotation /// 0016021 // integral to membrane…	0005509 // calcium ion binding // traceable author statement /// 0005509 // calcium ion binding // inferred from electronic annotation /// 0005515 // protein binding // inferred from physical interaction	chr4:1783003-1783664 (-) // 51.06 // p16.3
228590_at	Pentatricopeptide repeat domain 3	PTCD3	1.60729	0.000173861	2.55578e-05	55037		0005739 // mitochondrion // inferred from electronic annotation	0005515 // protein binding // inferred from physical interaction	chr2:86220234-86220861 (+) // 64.43 // p11.2
208291_s_at	tyrosine hydroxylase	TH	4.47886	0.000181847	2.66479e-05	7054	0001666 // response to hypoxia // inferred from direct assay /// 0001666 // response to hypoxia // inferred from electronic annotation /// 0001963 // synaptic transmission, dopaminergic // inferred from sequence or structural similarity /// 0001963 // synaptic transmission, dopaminergic // inferred from electronic annotation /// 0003007 // heart morphogenesis // non-traceable author statement ///…	0005634 // nucleus // inferred from sequence or structural similarity /// 0005634 // nucleus // inferred from electronic annotation /// 0005737 // cytoplasm // inferred from direct assay /// 0005737 // cytoplasm // inferred from electronic annotation /// 0005790 // smooth endoplasmic reticulum // inferred from direct assay /// 0005829 // cytosol // inferred from electronic annotation /// 0008021 …	0004497 // monooxygenase activity // inferred from electronic annotation /// 0004511 // tyrosine 3-monooxygenase activity // inferred from direct assay /// 0004511 // tyrosine 3-monooxygenase activity // inferred from electronic annotation /// 0005506 // iron ion binding // inferred from electronic annotation /// 0005515 // protein binding // inferred from physical interaction /// 0008198 // ferr…	chr11:2141735-2149611 (-) // 99.67 // p15.5
225425_s_at	mitochondrial ribosomal protein L41	MRPL41	1.6087	0.000187257	2.72099e-05	64975	0006412 // translation // inferred from direct assay /// 0006915 // apoptosis // inferred from electronic annotation /// 0007049 // cell cycle // inferred from electronic annotation	0005739 // mitochondrion // inferred from electronic annotation /// 0005762 // mitochondrial large ribosomal subunit // inferred from direct assay /// 0005840 // ribosome // inferred from electronic annotation /// 0030529 // ribonucleoprotein complex // inferred from direct assay /// 0030529 // ribonucleoprotein complex // inferred from electronic annotation	0003735 // structural constituent of ribosome // inferred from direct assay	chr9:139566129-139566828 (+) // 91.38 // q34.3
205217_at	translocase of inner mitochondrial membrane 8 homolog A (yeast)	TIMM8A	1.69329	0.000224923	3.24531e-05	1678	0006626 // protein targeting to mitochondrion // inferred from electronic annotation /// 0006810 // transport // inferred from electronic annotation /// 0007399 // nervous system development // traceable author statement /// 0007605 // sensory perception of sound // inferred from electronic annotation /// 0015031 // protein transport // inferred from electronic annotation /// 0045039 // protein i…	0005737 // cytoplasm // inferred from direct assay /// 0005739 // mitochondrion // inferred from electronic annotation /// 0005739 // mitochondrion // inferred from direct assay /// 0005743 // mitochondrial inner membrane // inferred from electronic annotation /// 0016020 // membrane // inferred from electronic annotation /// 0042719 // mitochondrial intermembrane space protein transporter comple…	0005515 // protein binding // inferred from physical interaction /// 0008270 // zinc ion binding // inferred from electronic annotation /// 0046872 // metal ion binding // inferred from electronic annotation	chr2:162641269-162642442 (-) // 96.92 // q24.2 /// chrX:100487305-100490343 (-) // 99.74 // q22.1
218557_at	nitrilase family, member 2	NIT2	1.7272	0.000261256	3.81494e-05	56954	0006807 // nitrogen compound metabolic process // inferred from electronic annotation	0005737 // cytoplasm // inferred from electronic annotation /// 0005739 // mitochondrion // inferred from electronic annotation	0016787 // hydrolase activity // inferred from electronic annotation /// 0016810 // hydrolase activity, acting on carbon-nitrogen (but not peptide) bonds // inferred from electronic annotation	chr3:101540620-101556885 (+) // 94.28 // q12.2
204871_at	mitochondrial transcription termination factor	MTERF	2.02211	0.000269889	4.00478e-05	7978	0006350 // transcription // inferred from electronic annotation /// 0006353 // transcription termination // inferred from electronic annotation /// 0006355 // regulation of transcription, DNA-dependent // inferred from electronic annotation /// 0006393 // termination of mitochondrial transcription // traceable author statement	0005739 // mitochondrion // traceable author statement /// 0005739 // mitochondrion // inferred from electronic annotation /// 0042645 // mitochondrial nucleoid // inferred from direct assay	0003677 // DNA binding // inferred from electronic annotation /// 0003690 // double-stranded DNA binding // traceable author statement /// 0003715 // transcription termination factor activity // traceable author statement	chr7:91340132-91347952 (-) // 75.44 // q21.2
228542_at	MRS2 magnesium homeostasis factor homolog (S. cerevisiae)	MRS2	1.77422	0.000289814	4.45445e-05	57380	0006810 // transport // inferred from electronic annotation /// 0006811 // ion transport // inferred from electronic annotation /// 0030001 // metal ion transport // inferred from electronic annotation	0005739 // mitochondrion // inferred from electronic annotation /// 0005743 // mitochondrial inner membrane // inferred from electronic annotation /// 0016020 // membrane // inferred from electronic annotation /// 0016021 // integral to membrane // inferred from electronic annotation	0000287 // magnesium ion binding // inferred from electronic annotation /// 0046873 // metal ion transmembrane transporter activity // inferred from electronic annotation	chr6:24511367-24531684 (+) // 74.68 // p22.2
225944_at	neurolysin (metallopeptidase M3 family)	NLN	1.53403	0.000290067	4.49455e-05	57486	0006508 // proteolysis // inferred from electronic annotation	0005737 // cytoplasm // inferred from electronic annotation /// 0005739 // mitochondrion // inferred from electronic annotation /// 0005758 // mitochondrial intermembrane space // inferred from electronic annotation	0004222 // metalloendopeptidase activity // inferred from electronic annotation /// 0008233 // peptidase activity // inferred from electronic annotation /// 0008237 // metallopeptidase activity // inferred from electronic annotation /// 0008270 // zinc ion binding // inferred from electronic annotation /// 0016787 // hydrolase activity // inferred from electronic annotation /// 0046872 // metal i…	chr5:65053797-65158495 (+) // 84.84 // q12.3
226137_at	zinc finger homeobox 3	ZFHX3	1.78673	0.000379367	5.86277e-05	463	0000122 // negative regulation of transcription from RNA polymerase II promoter // inferred from genetic interaction /// 0006350 // transcription // inferred from electronic annotation /// 0006355 // regulation of transcription, DNA-dependent // traceable author statement /// 0006355 // regulation of transcription, DNA-dependent // inferred from electronic annotation /// 0006366 // transcription …	0005622 // intracellular // inferred from electronic annotation /// 0005634 // nucleus // traceable author statement /// 0005634 // nucleus // inferred from electronic annotation /// 0005667 // transcription factor complex // inferred from direct assay /// 0005739 // mitochondrion // inferred from electronic annotation	0003676 // nucleic acid binding // inferred from electronic annotation /// 0003677 // DNA binding // inferred from electronic annotation /// 0003700 // transcription factor activity // inferred from electronic annotation /// 0003700 // transcription factor activity // non-traceable author statement /// 0003705 // RNA polymerase II transcription factor activity, enhancer binding // traceable autho…	chr16:71374284-71377719 (-) // 92.73 // q22.3
210069_at	choline kinase beta /// carnitine palmitoyltransferase 1B (muscle)	CHKB /// CPT1B	1.70479	0.000396987	6.09395e-05	1120 /// 1375	0006629 // lipid metabolic process // inferred from electronic annotation /// 0006631 // fatty acid metabolic process // inferred from electronic annotation /// 0006635 // fatty acid beta-oxidation // traceable author statement /// 0006656 // phosphatidylcholine biosynthetic process // inferred from electronic annotation /// 0006810 // transport // inferred from electronic annotation /// 0006853 …	0005739 // mitochondrion // traceable author statement /// 0005739 // mitochondrion // inferred from electronic annotation /// 0005741 // mitochondrial outer membrane // inferred from electronic annotation /// 0005792 // microsome // inferred from electronic annotation /// 0016020 // membrane // inferred from electronic annotation /// 0016021 // integral to membrane // inferred from electronic an…	0004095 // carnitine O-palmitoyltransferase activity // traceable author statement /// 0004095 // carnitine O-palmitoyltransferase activity // inferred from electronic annotation /// 0004103 // choline kinase activity // inferred from electronic annotation /// 0004305 // ethanolamine kinase activity // inferred from electronic annotation /// 0005515 // protein binding // inferred from electronic …	chr22:49354167-49363256 (-) // 99.96 // q13.33
225298_at	paroxysmal nonkinesigenic dyskinesia	PNKD	1.59506	0.000452827	6.98394e-05	25953		0005634 // nucleus // inferred from electronic annotation /// 0005737 // cytoplasm // inferred from electronic annotation /// 0005739 // mitochondrion // inferred from electronic annotation /// 0005739 // mitochondrion // inferred from direct assay /// 0016020 // membrane // inferred from electronic annotation	0008270 // zinc ion binding // inferred from electronic annotation /// 0016787 // hydrolase activity // inferred from electronic annotation /// 0046872 // metal ion binding // inferred from electronic annotation	chr2:218843533-218845914 (+) // 77.22 // q35
201661_s_at	acyl-CoA synthetase long-chain family member 3	ACSL3	1.76093	0.000614672	9.61946e-05	2181	0006629 // lipid metabolic process // inferred from electronic annotation /// 0006631 // fatty acid metabolic process // inferred from electronic annotation /// 0008152 // metabolic process // inferred from electronic annotation	0005739 // mitochondrion // inferred from electronic annotation /// 0005741 // mitochondrial outer membrane // inferred from electronic annotation /// 0005777 // peroxisome // inferred from electronic annotation /// 0005778 // peroxisomal membrane // inferred from electronic annotation /// 0005783 // endoplasmic reticulum // inferred from electronic annotation /// 0005789 // endoplasmic reticulum…	0000287 // magnesium ion binding // inferred from electronic annotation /// 0003824 // catalytic activity // inferred from electronic annotation /// 0004321 // fatty-acyl-CoA synthase activity // traceable author statement /// 0004467 // long-chain-fatty-acid-CoA ligase activity // inferred from electronic annotation /// 0005515 // protein binding // inferred from physical interaction /// 0016874…	chr2:223473640-223516048 (+) // 98.88 // q36.1
214224_s_at	protein (peptidylprolyl cis/trans isomerase) NIMA-interacting, 4 (parvulin)	PIN4	1.72246	0.000725778	0.000114341	5303	0006457 // protein folding // traceable author statement /// 0006457 // protein folding // inferred from electronic annotation	0005759 // mitochondrial matrix // traceable author statement	0003755 // peptidyl-prolyl cis-trans isomerase activity // inferred from electronic annotation /// 0016853 // isomerase activity // inferred from electronic annotation	chrX:71318368-71334118 (+) // 96.11 // q13.1
202422_s_at	acyl-CoA synthetase long-chain family member 4	ACSL4	2.30563	0.00079151	0.000126477	2182	0006629 // lipid metabolic process // non-traceable author statement /// 0006629 // lipid metabolic process // inferred from electronic annotation /// 0006631 // fatty acid metabolic process // inferred from electronic annotation /// 0007611 // learning or memory // traceable author statement /// 0008152 // metabolic process // inferred from electronic annotation	0005737 // cytoplasm // inferred from direct assay /// 0005739 // mitochondrion // inferred from electronic annotation /// 0005741 // mitochondrial outer membrane // inferred from electronic annotation /// 0005777 // peroxisome // inferred from electronic annotation /// 0005778 // peroxisomal membrane // inferred from electronic annotation /// 0005783 // endoplasmic reticulum // inferred from ele…	0000287 // magnesium ion binding // inferred from electronic annotation /// 0003824 // catalytic activity // inferred from electronic annotation /// 0004467 // long-chain-fatty-acid-CoA ligase activity // traceable author statement /// 0004467 // long-chain-fatty-acid-CoA ligase activity // inferred from electronic annotation /// 0016874 // ligase activity // inferred from electronic annotation	chrX:108771221-108863275 (-) // 98.1 // q22.3
225413_at	up-regulated during skeletal muscle growth 5 homolog (mouse)	USMG5	2.45413	0.000817344	0.000129216	84833		0005739 // mitochondrion // inferred from electronic annotation /// 0005743 // mitochondrial inner membrane // inferred from electronic annotation /// 0016020 // membrane // inferred from electronic annotation /// 0016021 // integral to membrane // inferred from electronic annotation /// 0031966 // mitochondrial membrane // inferred from electronic annotation		chr10:105138796-105146195 (-) // 64.43 // q24.33
204587_at	solute carrier family 25 (mitochondrial carrier, brain), member 14	SLC25A14	2.51014	0.000851071	0.000134847	9016	0006810 // transport // traceable author statement /// 0006810 // transport // inferred from electronic annotation /// 0006839 // mitochondrial transport // inferred from electronic annotation /// 0009060 // aerobic respiration // traceable author statement	0005739 // mitochondrion // traceable author statement /// 0005739 // mitochondrion // inferred from electronic annotation /// 0005743 // mitochondrial inner membrane // inferred from electronic annotation /// 0005887 // integral to plasma membrane // traceable author statement /// 0016020 // membrane // inferred from electronic annotation /// 0016021 // integral to membrane // inferred from elec…	0005488 // binding // inferred from electronic annotation	chrX:129301727-129335016 (+) // 99.44 // q25
202959_at	methylmalonyl Coenzyme A mutase	MUT	1.50483	0.000867009	0.000136301	4594	0008152 // metabolic process // inferred from electronic annotation /// 0009791 // post-embryonic development // inferred from electronic annotation	0005739 // mitochondrion // traceable author statement /// 0005739 // mitochondrion // inferred from electronic annotation /// 0005759 // mitochondrial matrix // inferred from electronic annotation	0003824 // catalytic activity // inferred from electronic annotation /// 0004494 // methylmalonyl-CoA mutase activity // traceable author statement /// 0004494 // methylmalonyl-CoA mutase activity // inferred from electronic annotation /// 0016853 // isomerase activity // inferred from electronic annotation /// 0016866 // intramolecular transferase activity // inferred from electronic annotation …	chr6:49506031-49538967 (-) // 96.61 // p12.3
212864_at	CDP-diacylglycerol synthase (phosphatidate cytidylyltransferase) 2	CDS2	2.80364	0.00087622	0.000138742	8760	0008654 // phospholipid biosynthetic process // non-traceable author statement /// 0008654 // phospholipid biosynthetic process // inferred from electronic annotation	0005739 // mitochondrion // inferred from electronic annotation /// 0005743 // mitochondrial inner membrane // non-traceable author statement /// 0005743 // mitochondrial inner membrane // inferred from electronic annotation /// 0005783 // endoplasmic reticulum // inferred from electronic annotation /// 0016020 // membrane // inferred from electronic annotation /// 0016021 // integral to membrane…	0004605 // phosphatidate cytidylyltransferase activity // non-traceable author statement /// 0004605 // phosphatidate cytidylyltransferase activity // inferred from electronic annotation /// 0016740 // transferase activity // inferred from electronic annotation /// 0016772 // transferase activity, transferring phosphorus-containing groups // inferred from electronic annotation /// 0016779 // nucl…	chr20:5055478-5119989 (+) // 98.24 // p12.3
230069_at	sideroflexin 1	SFXN1	3.48466	0.0008823	0.000139235	94081	0006810 // transport // inferred from electronic annotation /// 0006811 // ion transport // inferred from electronic annotation /// 0006812 // cation transport // inferred from electronic annotation /// 0006826 // iron ion transport // inferred from electronic annotation /// 0030218 // erythrocyte differentiation // inferred from electronic annotation	0005739 // mitochondrion // inferred from electronic annotation /// 0005743 // mitochondrial inner membrane // inferred from electronic annotation /// 0016020 // membrane // inferred from electronic annotation /// 0016021 // integral to membrane // inferred from electronic annotation /// 0031966 // mitochondrial membrane // inferred from electronic annotation	0005506 // iron ion binding // inferred from electronic annotation /// 0005515 // protein binding // inferred from physical interaction /// 0008324 // cation transmembrane transporter activity // inferred from electronic annotation	chr5:174888637-174889348 (+) // 56.23 // q35.2
201660_at	Acyl-CoA synthetase long-chain family member 3	ACSL3	2.03034	0.000913772	0.000146201	2181	0006629 // lipid metabolic process // inferred from electronic annotation /// 0006631 // fatty acid metabolic process // inferred from electronic annotation /// 0008152 // metabolic process // inferred from electronic annotation	0005739 // mitochondrion // inferred from electronic annotation /// 0005741 // mitochondrial outer membrane // inferred from electronic annotation /// 0005777 // peroxisome // inferred from electronic annotation /// 0005778 // peroxisomal membrane // inferred from electronic annotation /// 0005783 // endoplasmic reticulum // inferred from electronic annotation /// 0005789 // endoplasmic reticulum…	0000287 // magnesium ion binding // inferred from electronic annotation /// 0003824 // catalytic activity // inferred from electronic annotation /// 0004321 // fatty-acyl-CoA synthase activity // traceable author statement /// 0004467 // long-chain-fatty-acid-CoA ligase activity // inferred from electronic annotation /// 0005515 // protein binding // inferred from physical interaction /// 0016874…	chr2:223433975-223517586 (+) // 97.5 // q36.1
221434_s_at	chromosome 14 open reading frame 156	C14orf156	1.92406	0.000987625	0.000158194	81892	0006350 // transcription // inferred from electronic annotation /// 0006355 // regulation of transcription, DNA-dependent // inferred from electronic annotation	0005634 // nucleus // inferred from electronic annotation /// 0005739 // mitochondrion // inferred from electronic annotation	0000166 // nucleotide binding // inferred from electronic annotation /// 0003676 // nucleic acid binding // inferred from electronic annotation /// 0003723 // RNA binding // inferred from electronic annotation	chr14:77244207-77253657 (+) // 99.7 // q24.3
225794_s_at	chromosome 22 open reading frame 32	C22orf32	1.66742	0.00100309	0.000161983	91689		0005739 // mitochondrion // inferred from electronic annotation /// 0016020 // membrane // inferred from electronic annotation /// 0016021 // integral to membrane // inferred from electronic annotation		chr22:40805651-40809303 (+) // 77.46 // q13.2
226881_at	GrpE-like 2, mitochondrial (E. coli)	GRPEL2	1.91682	0.00102435	0.00016474	134266	0006457 // protein folding // inferred from electronic annotation	0005739 // mitochondrion // inferred from electronic annotation /// 0005743 // mitochondrial inner membrane // inferred from electronic annotation /// 0005759 // mitochondrial matrix // inferred from electronic annotation	0000774 // adenyl-nucleotide exchange factor activity // inferred from electronic annotation /// 0005515 // protein binding // inferred from electronic annotation /// 0042803 // protein homodimerization activity // inferred from electronic annotation /// 0051082 // unfolded protein binding // inferred from electronic annotation /// 0051087 // chaperone binding // inferred from electronic annotati…	chr5:148713612-148714338 (+) // 74.9 // q33.1
218605_at	transcription factor B2, mitochondrial	TFB2M	1.6262	0.00103103	0.000165296	64216	0000154 // rRNA modification // inferred from electronic annotation /// 0006350 // transcription // inferred from electronic annotation /// 0006355 // regulation of transcription, DNA-dependent // inferred from electronic annotation /// 0006364 // rRNA processing // inferred from electronic annotation /// 0006390 // transcription from mitochondrial promoter // inferred from direct assay /// 00311…	0005739 // mitochondrion // inferred from electronic annotation /// 0005759 // mitochondrial matrix // inferred from direct assay /// 0042645 // mitochondrial nucleoid // inferred from direct assay	0000179 // rRNA (adenine-N6,N6-)-dimethyltransferase activity // inferred from electronic annotation /// 0003712 // transcription cofactor activity // inferred from direct assay /// 0003712 // transcription cofactor activity // inferred from electronic annotation /// 0008168 // methyltransferase activity // inferred from electronic annotation /// 0008649 // rRNA methyltransferase activity // infe…	chr1:244770490-244796186 (-) // 95.84 // q44
221008_s_at	alanine-glyoxylate aminotransferase 2-like 1	AGXT2L1	1.83934	0.00108484	0.000171572	64850	0006520 // amino acid metabolic process // non-traceable author statement	0005739 // mitochondrion // inferred from electronic annotation	0003824 // catalytic activity // inferred from electronic annotation /// 0008453 // alanine-glyoxylate transaminase activity // non-traceable author statement /// 0008483 // transaminase activity // inferred from electronic annotation /// 0016740 // transferase activity // inferred from electronic annotation /// 0030170 // pyridoxal phosphate binding // inferred from electronic annotation	chr4:109882652-109903613 (-) // 99.75 // q25
225108_at	alkylglycerone phosphate synthase	AGPS	1.80471	0.001125	0.000176931	8540	0006629 // lipid metabolic process // traceable author statement /// 0008610 // lipid biosynthetic process // inferred from direct assay /// 0008610 // lipid biosynthetic process // inferred from electronic annotation	0005777 // peroxisome // inferred from direct assay /// 0005777 // peroxisome // inferred from electronic annotation /// 0005777 // peroxisome // traceable author statement /// 0005778 // peroxisomal membrane // inferred from electronic annotation /// 0005829 // cytosol // not recorded /// 0016020 // membrane // inferred from electronic annotation	0003824 // catalytic activity // inferred from electronic annotation /// 0008609 // alkylglycerone-phosphate synthase activity // inferred from direct assay /// 0008609 // alkylglycerone-phosphate synthase activity // inferred from electronic annotation /// 0016491 // oxidoreductase activity // inferred from electronic annotation /// 0016740 // transferase activity // inferred from electronic ann…	chr2:178111252-178116808 (+) // 95.11 // q31.2
225572_at	cAMP responsive element binding protein 1	CREB1	1.59228	0.00117575	0.000183065	1385	0006350 // transcription // inferred from electronic annotation /// 0006351 // transcription, DNA-dependent // traceable author statement /// 0006355 // regulation of transcription, DNA-dependent // inferred from electronic annotation /// 0006468 // protein amino acid phosphorylation // inferred from direct assay /// 0007165 // signal transduction // traceable author statement /// 0007409 // axon…	0005634 // nucleus // traceable author statement /// 0005634 // nucleus // inferred from electronic annotation /// 0005634 // nucleus // inferred from direct assay /// 0005654 // nucleoplasm // not recorded /// 0005667 // transcription factor complex // inferred from electronic annotation	0003677 // DNA binding // inferred from electronic annotation /// 0003700 // transcription factor activity // traceable author statement /// 0003700 // transcription factor activity // inferred from electronic annotation /// 0003700 // transcription factor activity // inferred from direct assay /// 0003712 // transcription cofactor activity // traceable author statement /// 0005515 // protein bin…	chr2:208174285-208176400 (+) // 94.66 // q33.3
218233_s_at	prickle homolog 4 (Drosophila) /// translocase of outer mitochondrial membrane 6 homolog (yeast)	PRICKLE4 /// TOMM6	1.68433	0.00120642	0.000187486	100188893 /// 29964	0006810 // transport // inferred from electronic annotation /// 0015031 // protein transport // inferred from electronic annotation	0005739 // mitochondrion // inferred from electronic annotation /// 0005741 // mitochondrial outer membrane // inferred from electronic annotation /// 0016020 // membrane // inferred from electronic annotation	0008270 // zinc ion binding // inferred from electronic annotation /// 0046872 // metal ion binding // inferred from electronic annotation	chr6:41856466-41865609 (+) // 97.95 // p21.1
205278_at	glutamate decarboxylase 1 (brain, 67kDa)	GAD1	4.50198	0.00124685	0.000193963	2571	0006538 // glutamate catabolic process // traceable author statement /// 0006540 // glutamate decarboxylation to succinate // traceable author statement /// 0007268 // synaptic transmission // traceable author statement /// 0007268 // synaptic transmission // inferred from electronic annotation /// 0018352 // protein-pyridoxal-5-phosphate linkage // traceable author statement /// 0019752 // carbo…	0000139 // Golgi membrane // inferred from electronic annotation /// 0005622 // intracellular // inferred from direct assay /// 0005622 // intracellular // inferred from sequence or structural similarity /// 0005737 // cytoplasm // inferred from electronic annotation /// 0005794 // Golgi apparatus // inferred from electronic annotation /// 0005886 // plasma membrane // inferred from electronic an…	0003824 // catalytic activity // inferred from electronic annotation /// 0004351 // glutamate decarboxylase activity // inferred from direct assay /// 0004351 // glutamate decarboxylase activity // inferred from electronic annotation /// 0004351 // glutamate decarboxylase activity // inferred from sequence or structural similarity /// 0005515 // protein binding // inferred from physical interacti…	chr2:171381317-171425895 (+) // 98.31 // q31.1
235747_at	Solute carrier family 25 (mitochondrial carrier; Graves disease autoantigen), member 16	SLC25A16	2.22247	0.00125856	0.000198566	8034	0006810 // transport // non-traceable author statement /// 0006810 // transport // inferred from electronic annotation	0005739 // mitochondrion // inferred from electronic annotation /// 0005743 // mitochondrial inner membrane // non-traceable author statement /// 0005743 // mitochondrial inner membrane // inferred from electronic annotation /// 0016020 // membrane // inferred from electronic annotation /// 0016021 // integral to membrane // inferred from electronic annotation	0005488 // binding // inferred from electronic annotation /// 0015300 // solute:solute antiporter activity // non-traceable author statement	chr10:69907762-69908430 (-) // 37.97 // q21.3
204467_s_at	synuclein, alpha (non A4 component of amyloid precursor)	SNCA	2.23277	0.00138439	0.000214363	6622	0006916 // anti-apoptosis // traceable author statement /// 0007417 // central nervous system development // traceable author statement /// 0014059 // regulation of dopamine secretion // inferred from electronic annotation /// 0032769 // negative regulation of monooxygenase activity // inferred from direct assay	0005634 // nucleus // inferred from electronic annotation /// 0005737 // cytoplasm // traceable author statement /// 0005737 // cytoplasm // inferred from electronic annotation /// 0005829 // cytosol // inferred from direct assay /// 0016020 // membrane // inferred from electronic annotation /// 0043205 // fibril // inferred from direct assay	0005515 // protein binding // inferred from physical interaction	chr4:90865727-90975869 (-) // 83.08 // q22.1
215947_s_at	family with sequence similarity 136, member A	FAM136A	1.95072	0.0016355	0.000254777	84908		0005737 // cytoplasm // inferred from direct assay /// 0005739 // mitochondrion // inferred from electronic annotation	0005515 // protein binding // inferred from physical interaction	chr19:2222306-2223819 (-) // 45.4 // p13.3 /// chr2:70376611-70377424 (-) // 50.31 // p14
202227_s_at	bromodomain containing 8	BRD8	1.74112	0.00177148	0.000277004	10902	0006350 // transcription // inferred from electronic annotation /// 0006355 // regulation of transcription, DNA-dependent // inferred from electronic annotation /// 0006355 // regulation of transcription, DNA-dependent // non-traceable author statement /// 0006357 // regulation of transcription from RNA polymerase II promoter // traceable author statement /// 0007165 // signal transduction // tra…	0005634 // nucleus // non-traceable author statement /// 0005634 // nucleus // inferred from direct assay /// 0005634 // nucleus // inferred from electronic annotation /// 0005634 // nucleus // traceable author statement /// 0005730 // nucleolus // inferred from direct assay /// 0005739 // mitochondrion // inferred from direct assay	0003700 // transcription factor activity // non-traceable author statement /// 0003706 // ligand-regulated transcription factor activity // traceable author statement /// 0003713 // transcription coactivator activity // traceable author statement /// 0004887 // thyroid hormone receptor activity // traceable author statement /// 0016787 // hydrolase activity // inferred from electronic annotation …	chr5:137520484-137541255 (-) // 99.78 // q31.2
229595_at	coiled-coil-helix-coiled-coil-helix domain containing 4	CHCHD4	1.55875	0.00177173	0.000277876	131474	0006810 // transport // inferred from electronic annotation /// 0015031 // protein transport // inferred from electronic annotation /// 0065002 // intracellular protein transmembrane transport // inferred from electronic annotation	0005739 // mitochondrion // inferred from electronic annotation /// 0005758 // mitochondrial intermembrane space // inferred from electronic annotation		chr3:14128578-14129170 (-) // 96.42 // p25.1 /// chr3:11250120-11250724 (-) // 87.3 // p25.3
1560587_s_at	peroxiredoxin 5	PRDX5	3.1726	0.00187304	0.000290446	25824	0006954 // inflammatory response // traceable author statement /// 0006979 // response to oxidative stress // inferred from direct assay /// 0034614 // cellular response to reactive oxygen species // inferred from mutant phenotype /// 0043066 // negative regulation of apoptosis // inferred from mutant phenotype /// 0045454 // cell redox homeostasis // inferred from electronic annotation /// 00551…	0005737 // cytoplasm // inferred from electronic annotation /// 0005739 // mitochondrion // inferred from direct assay /// 0005739 // mitochondrion // inferred from electronic annotation /// 0005777 // peroxisome // inferred from direct assay /// 0005777 // peroxisome // inferred from electronic annotation /// 0044445 // cytosolic part // inferred from direct assay	0004601 // peroxidase activity // inferred from direct assay /// 0004601 // peroxidase activity // inferred from electronic annotation /// 0016209 // antioxidant activity // inferred from electronic annotation /// 0016491 // oxidoreductase activity // inferred from electronic annotation /// 0043027 // caspase inhibitor activity // inferred from mutant phenotype /// 0051920 // peroxiredoxin activi…	chr11:63844721-63845858 (+) // 47.69 // q13.1
224612_s_at	DnaJ (Hsp40) homolog, subfamily C, member 5	DNAJC5	2.06789	0.00196048	0.000305376	80331	0006457 // protein folding // inferred from electronic annotation /// 0043524 // negative regulation of neuron apoptosis // inferred from electronic annotation	0016020 // membrane // inferred from electronic annotation /// 0042470 // melanosome // inferred from electronic annotation	0031072 // heat shock protein binding // inferred from electronic annotation /// 0051082 // unfolded protein binding // inferred from electronic annotation	chr20:62030136-62037812 (+) // 95.18 // q13.33
218558_s_at	mitochondrial ribosomal protein L39	MRPL39	1.39628	0.00196614	0.000307277	54148		0005739 // mitochondrion // inferred from electronic annotation /// 0005761 // mitochondrial ribosome // non-traceable author statement /// 0005840 // ribosome // inferred from electronic annotation /// 0030529 // ribonucleoprotein complex // inferred from electronic annotation	0000166 // nucleotide binding // inferred from electronic annotation	chr21:25879840-25901664 (-) // 93.94 // q21.3
226394_at	membrane-associated ring finger (C3HC4) 5	2005-03-01	1.3438	0.00198271	0.000312042	54708	0019941 // modification-dependent protein catabolic process // inferred from electronic annotation	0005739 // mitochondrion // inferred from electronic annotation /// 0005741 // mitochondrial outer membrane // inferred from electronic annotation /// 0016020 // membrane // inferred from electronic annotation /// 0016021 // integral to membrane // inferred from electronic annotation	0008270 // zinc ion binding // inferred from electronic annotation /// 0016874 // ligase activity // inferred from electronic annotation /// 0046872 // metal ion binding // inferred from electronic annotation	chr10:94101777-94103806 (+) // 82.83 // q23.32
214331_at	Ts translation elongation factor, mitochondrial	TSFM	2.77904	0.0020011	0.000313969	10102	0006412 // translation // inferred from electronic annotation /// 0006414 // translational elongation // traceable author statement /// 0006414 // translational elongation // inferred from electronic annotation	0005622 // intracellular // inferred from electronic annotation /// 0005634 // nucleus // inferred from direct assay /// 0005739 // mitochondrion // traceable author statement /// 0005739 // mitochondrion // inferred from direct assay /// 0005739 // mitochondrion // inferred from electronic annotation	0003711 // transcription elongation regulator activity // traceable author statement /// 0003746 // translation elongation factor activity // inferred from electronic annotation	chr12:56477086-56477636 (+) // 99.1 // q14.1
1554078_s_at	DnaJ (Hsp40) homolog, subfamily A, member 3	DNAJA3	1.71271	0.00208498	0.000327632	9093	0006457 // protein folding // traceable author statement /// 0006457 // protein folding // inferred from electronic annotation /// 0006915 // apoptosis // inferred from electronic annotation /// 0008285 // negative regulation of cell proliferation // inferred from direct assay /// 0042981 // regulation of apoptosis // non-traceable author statement	0005739 // mitochondrion // inferred from electronic annotation /// 0005759 // mitochondrial matrix // inferred from direct assay /// 0005759 // mitochondrial matrix // inferred from electronic annotation /// 0005884 // actin filament // inferred from direct assay /// 0042645 // mitochondrial nucleoid // inferred from direct assay	0005515 // protein binding // inferred from physical interaction /// 0008270 // zinc ion binding // inferred from electronic annotation /// 0031072 // heat shock protein binding // inferred from electronic annotation /// 0046872 // metal ion binding // inferred from electronic annotation /// 0051082 // unfolded protein binding // traceable author statement /// 0051082 // unfolded protein binding …	chr16:4415869-4446777 (+) // 94.19 // p13.3
203465_at	mitochondrial ribosomal protein L19	MRPL19	1.705	0.00208749	0.000328627	9801	0006412 // translation // inferred from electronic annotation	0005622 // intracellular // inferred from electronic annotation /// 0005634 // nucleus // inferred from direct assay /// 0005739 // mitochondrion // inferred from electronic annotation /// 0005840 // ribosome // inferred from electronic annotation /// 0030529 // ribonucleoprotein complex // inferred from electronic annotation /// 0031965 // nuclear membrane // inferred from direct assay	0003735 // structural constituent of ribosome // inferred from electronic annotation	chr2:75727443-75736364 (+) // 92.13 // p12
225363_at	phosphatase and tensin homolog	PTEN	1.47528	0.00211329	0.000330635	5728	0000079 // regulation of cyclin-dependent protein kinase activity // traceable author statement /// 0001525 // angiogenesis // inferred from electronic annotation /// 0006470 // protein amino acid dephosphorylation // inferred from direct assay /// 0006470 // protein amino acid dephosphorylation // traceable author statement /// 0006470 // protein amino acid dephosphorylation // inferred from ele…	0005634 // nucleus // inferred from direct assay /// 0005737 // cytoplasm // inferred from direct assay /// 0005737 // cytoplasm // traceable author statement /// 0005737 // cytoplasm // inferred from electronic annotation /// 0005829 // cytosol // not recorded	0000287 // magnesium ion binding // inferred from electronic annotation /// 0004438 // phosphatidylinositol-3-phosphatase activity // inferred from direct assay /// 0004721 // phosphoprotein phosphatase activity // inferred from electronic annotation /// 0004722 // protein serine/threonine phosphatase activity // inferred from direct assay /// 0004725 // protein tyrosine phosphatase activity // i…	chr10:89716399-89718512 (+) // 94.51 // q23.31
209273_s_at	iron-sulfur cluster assembly 1 homolog (S. cerevisiae)	ISCA1	1.76505	0.00222239	0.000351322	81689	0016226 // iron-sulfur cluster assembly // inferred from electronic annotation	0005739 // mitochondrion // inferred from electronic annotation	0005198 // structural molecule activity // inferred from electronic annotation /// 0005506 // iron ion binding // inferred from electronic annotation /// 0046872 // metal ion binding // inferred from electronic annotation /// 0051536 // iron-sulfur cluster binding // inferred from electronic annotation	chr2:128991332-128993302 (-) // 88.56 // q14.3 /// chr5:62106958-62108927 (-) // 87.57 // q12.1 /// chr9:88069284-88087310 (-) // 90.23 // q21.33
224076_s_at	Wolf-Hirschhorn syndrome candidate 1-like 1	WHSC1L1	2.0157	0.00239078	0.000374147	54904	0006350 // transcription // inferred from electronic annotation /// 0006355 // regulation of transcription, DNA-dependent // inferred from electronic annotation /// 0016049 // cell growth // non-traceable author statement /// 0016568 // chromatin modification // inferred from electronic annotation /// 0016571 // histone methylation // inferred from direct assay /// 0030154 // cell differentiation…	0005634 // nucleus // inferred by curator /// 0005634 // nucleus // non-traceable author statement /// 0005634 // nucleus // inferred from electronic annotation /// 0005634 // nucleus // inferred from direct assay	0005515 // protein binding // non-traceable author statement /// 0005515 // protein binding // inferred from electronic annotation /// 0008168 // methyltransferase activity // inferred from electronic annotation /// 0008270 // zinc ion binding // inferred from electronic annotation /// 0016740 // transferase activity // inferred from electronic annotation /// 0018024 // histone-lysine N-methyltra…	chr8:38293473-38358925 (-) // 94.28 // p12
229793_at	N-acylsphingosine amidohydrolase (non-lysosomal ceramidase) 2B	ASAH2B	2.25829	0.00258627	0.000399798	653308				chr10:52186092-52186954 (+) // 97.61 // q11.23 /// chr10:51614626-51615488 (-) // 96.7 // q11.23 /// chr10:47519329-47520191 (-) // 96.59 // q11.22
227669_at	Brain protein 44	BRP44	1.73031	0.00263914	0.000411793	25874		0005739 // mitochondrion // inferred from electronic annotation /// 0005739 // mitochondrion // inferred from direct assay		chr1:166152536-166153327 (-) // 67.6 // q24.2
209003_at	solute carrier family 25 (mitochondrial carrier; oxoglutarate carrier), member 11	SLC25A11	2.26953	0.00265651	0.000416641	8402	0006810 // transport // traceable author statement /// 0006810 // transport // inferred from electronic annotation	0005739 // mitochondrion // inferred from electronic annotation /// 0005743 // mitochondrial inner membrane // not recorded /// 0005743 // mitochondrial inner membrane // traceable author statement /// 0005743 // mitochondrial inner membrane // inferred from electronic annotation /// 0005887 // integral to plasma membrane // traceable author statement /// 0016020 // membrane // inferred from elec…	0005215 // transporter activity // inferred from electronic annotation /// 0005488 // binding // inferred from electronic annotation /// 0015367 // oxoglutarate:malate antiporter activity // not recorded /// 0015367 // oxoglutarate:malate antiporter activity // traceable author statement	chr17:4781351-4784051 (-) // 98.07 // p13.2
209234_at	kinesin family member 1B	KIF1B	1.63702	0.0028159	0.000442781	23095	0007018 // microtubule-based movement // inferred from sequence or structural similarity /// 0007018 // microtubule-based movement // inferred from electronic annotation /// 0007270 // nerve-nerve synaptic transmission // inferred from sequence or structural similarity /// 0007274 // neuromuscular synaptic transmission // inferred from sequence or structural similarity /// 0008089 // anterograde …	0005737 // cytoplasm // inferred from electronic annotation /// 0005739 // mitochondrion // inferred from electronic annotation /// 0005856 // cytoskeleton // inferred from electronic annotation /// 0005874 // microtubule // inferred from electronic annotation /// 0005875 // microtubule associated complex // inferred from sequence or structural similarity /// 0030659 // cytoplasmic vesicle membra…	0000166 // nucleotide binding // inferred from electronic annotation /// 0003774 // motor activity // inferred from electronic annotation /// 0003777 // microtubule motor activity // inferred from sequence or structural similarity /// 0003777 // microtubule motor activity // inferred from electronic annotation /// 0005515 // protein binding // inferred from physical interaction /// 0005515 // pro…	chr1:10259006-10364242 (+) // 92.11 // p36.22
225871_at	six transmembrane epithelial antigen of the prostate 2	STEAP2	2.27355	0.00306237	0.000487499	261729	0006810 // transport // inferred from electronic annotation /// 0006811 // ion transport // inferred from electronic annotation /// 0006826 // iron ion transport // inferred from electronic annotation /// 0006893 // Golgi to plasma membrane transport // inferred from direct assay /// 0006893 // Golgi to plasma membrane transport // inferred from sequence or structural similarity /// 0006897 // en…	0005768 // endosome // inferred from electronic annotation /// 0005769 // early endosome // inferred from direct assay /// 0005769 // early endosome // inferred from sequence or structural similarity /// 0005829 // cytosol // inferred from direct assay /// 0005829 // cytosol // inferred from sequence or structural similarity /// 0005886 // plasma membrane // inferred from direct assay /// 0005886…	0003824 // catalytic activity // inferred from electronic annotation /// 0005215 // transporter activity // inferred from direct assay /// 0005215 // transporter activity // inferred from sequence or structural similarity /// 0005488 // binding // inferred from electronic annotation /// 0005506 // iron ion binding // inferred from electronic annotation /// 0005507 // copper ion binding // inferre…	chr7:89702158-89704933 (+) // 86.43 // q21.13
209694_at	6-pyruvoyltetrahydropterin synthase	PTS	2.56077	0.00313295	0.000498464	5805	0006520 // amino acid metabolic process // traceable author statement /// 0006559 // L-phenylalanine catabolic process // inferred from electronic annotation /// 0006729 // tetrahydrobiopterin biosynthetic process // traceable author statement /// 0006729 // tetrahydrobiopterin biosynthetic process // inferred from electronic annotation /// 0007417 // central nervous system development // traceab…	0005737 // cytoplasm // inferred from direct assay /// 0005739 // mitochondrion // inferred from direct assay	0003874 // 6-pyruvoyltetrahydropterin synthase activity // traceable author statement /// 0003874 // 6-pyruvoyltetrahydropterin synthase activity // inferred from electronic annotation /// 0005515 // protein binding // inferred from electronic annotation /// 0008270 // zinc ion binding // inferred from electronic annotation /// 0016829 // lyase activity // inferred from electronic annotation /// …	chr11:111602373-111609686 (+) // 99.07 // q23.1
244052_at	carbonyl reductase 4	CBR4	1.47541	0.00318604	0.000509564	84869	0008152 // metabolic process // inferred from electronic annotation /// 0055114 // oxidation reduction // inferred from electronic annotation	0005737 // cytoplasm // inferred from electronic annotation	0003824 // catalytic activity // inferred from electronic annotation /// 0005488 // binding // inferred from electronic annotation /// 0016491 // oxidoreductase activity // inferred from electronic annotation	chr4:170147717-170148208 (-) // 73.79 // q32.3
224729_s_at	ATP synthase mitochondrial F1 complex assembly factor 1	ATPAF1	1.8597	0.00321916	0.000517967	64756	0006461 // protein complex assembly // inferred from electronic annotation	0005739 // mitochondrion // inferred from electronic annotation		chr1:46870999-46874312 (-) // 71.62 // p33
217942_at	mitochondrial ribosomal protein S35	MRPS35	1.72669	0.00331643	0.000540689	60488	0042769 // DNA damage response, detection of DNA damage // non-traceable author statement /// 0043043 // peptide biosynthetic process // inferred by curator	0005739 // mitochondrion // inferred from electronic annotation /// 0005763 // mitochondrial small ribosomal subunit // inferred from sequence or structural similarity /// 0005763 // mitochondrial small ribosomal subunit // non-traceable author statement /// 0005840 // ribosome // inferred from electronic annotation /// 0030529 // ribonucleoprotein complex // inferred from electronic annotation		chr12:27754995-27800494 (+) // 99.2 // p11.22
208956_x_at	deoxyuridine triphosphatase	DUT	1.96503	0.00351813	0.000577278	1854	0006139 // nucleobase, nucleoside, nucleotide and nucleic acid metabolic process // traceable author statement /// 0006260 // DNA replication // traceable author statement /// 0009117 // nucleotide metabolic process // inferred from electronic annotation /// 0046080 // dUTP metabolic process // inferred from electronic annotation	0005634 // nucleus // traceable author statement /// 0005634 // nucleus // inferred from electronic annotation /// 0005739 // mitochondrion // traceable author statement /// 0005739 // mitochondrion // inferred from electronic annotation /// 0005829 // cytosol // not recorded	0000287 // magnesium ion binding // inferred from electronic annotation /// 0004170 // dUTP diphosphatase activity // not recorded /// 0004170 // dUTP diphosphatase activity // traceable author statement /// 0004170 // dUTP diphosphatase activity // inferred from electronic annotation /// 0016787 // hydrolase activity // inferred from electronic annotation	chr15:46411717-46421908 (+) // 93.11 // q21.1
218809_at	pantothenate kinase 2	PANK2	1.91981	0.00353266	0.000583269	80025	0015937 // coenzyme A biosynthetic process // inferred from electronic annotation	0005737 // cytoplasm // inferred from electronic annotation /// 0005739 // mitochondrion // inferred from electronic annotation	0000166 // nucleotide binding // inferred from electronic annotation /// 0004594 // pantothenate kinase activity // inferred from electronic annotation /// 0005515 // protein binding // inferred from physical interaction /// 0005524 // ATP binding // inferred from electronic annotation /// 0016301 // kinase activity // inferred from electronic annotation /// 0016740 // transferase activity // inf…	chr20:3817485-3852501 (+) // 99.59 // p13
222403_at	mitochondrial carrier homolog 2 (C. elegans)	MTCH2	1.80625	0.00362277	0.000607358	23788	0006810 // transport // inferred from electronic annotation	0005739 // mitochondrion // inferred from electronic annotation /// 0005743 // mitochondrial inner membrane // inferred from electronic annotation /// 0016020 // membrane // inferred from electronic annotation /// 0016021 // integral to membrane // inferred from electronic annotation	0005488 // binding // inferred from electronic annotation	chr11:47595444-47620787 (-) // 98.07 // p11.2
224948_at	mitochondrial ribosomal protein S24	MRPS24	1.60884	0.00363981	0.000610404	64951	0006412 // translation // inferred from sequence or structural similarity	0005739 // mitochondrion // inferred from electronic annotation /// 0005762 // mitochondrial large ribosomal subunit // inferred from sequence or structural similarity /// 0005763 // mitochondrial small ribosomal subunit // non-traceable author statement /// 0005840 // ribosome // inferred from electronic annotation /// 0030529 // ribonucleoprotein complex // inferred from electronic annotation	0003735 // structural constituent of ribosome // inferred from sequence or structural similarity /// 0005515 // protein binding // inferred from physical interaction	chr7:43872681-43875616 (-) // 88.55 // p13
204571_x_at	protein (peptidylprolyl cis/trans isomerase) NIMA-interacting, 4 (parvulin)	PIN4	1.37136	0.0040533	0.000681873	5303	0006457 // protein folding // traceable author statement /// 0006457 // protein folding // inferred from electronic annotation	0005759 // mitochondrial matrix // traceable author statement	0003755 // peptidyl-prolyl cis-trans isomerase activity // inferred from electronic annotation /// 0016853 // isomerase activity // inferred from electronic annotation	chrX:71318345-71335025 (+) // 97.11 // q13.1
1553493_a_at	L-threonine dehydrogenase	TDH	1.90154	0.00406317	0.000683537	157739	0008152 // metabolic process // inferred from electronic annotation /// 0044237 // cellular metabolic process // inferred from electronic annotation	0005739 // mitochondrion // inferred from electronic annotation	0003824 // catalytic activity // inferred from electronic annotation /// 0005488 // binding // inferred from electronic annotation /// 0050662 // coenzyme binding // inferred from electronic annotation	chr8:11242563-11261007 (+) // 99.65 // p23.1
213282_at	Apolipoprotein O-like	APOOL	1.82188	0.0042339	0.000708769	139322		0005576 // extracellular region // inferred from electronic annotation /// 0005739 // mitochondrion // inferred from electronic annotation /// 0005743 // mitochondrial inner membrane // inferred from electronic annotation		chrX:84233324-84234977 (+) // 84.43 // q21.1
214306_at	optic atrophy 1 (autosomal dominant)	OPA1	2.68988	0.00452546	0.000749964	4976	0000266 // mitochondrial fission // traceable author statement /// 0006915 // apoptosis // inferred from electronic annotation /// 0007005 // mitochondrion organization // non-traceable author statement /// 0007007 // inner mitochondrial membrane organization // inferred from direct assay /// 0007601 // visual perception // inferred from mutant phenotype /// 0007601 // visual perception // inferr…	0005739 // mitochondrion // inferred from electronic annotation /// 0005741 // mitochondrial outer membrane // inferred from direct assay /// 0005743 // mitochondrial inner membrane // inferred from electronic annotation /// 0005758 // mitochondrial intermembrane space // inferred from sequence or structural similarity /// 0005758 // mitochondrial intermembrane space // inferred from electronic a…	0000166 // nucleotide binding // inferred from electronic annotation /// 0000287 // magnesium ion binding // non-traceable author statement /// 0003924 // GTPase activity // traceable author statement /// 0003924 // GTPase activity // inferred from electronic annotation /// 0005525 // GTP binding // inferred from electronic annotation	chr3:194897599-194898292 (+) // 91.21 // q29
222754_at	tRNA nucleotidyl transferase, CCA-adding, 1	TRNT1	1.71808	0.00462235	0.000777479	51095	0006396 // RNA processing // inferred from electronic annotation /// 0006626 // protein targeting to mitochondrion // traceable author statement /// 0008033 // tRNA processing // inferred from electronic annotation /// 0042780 // tRNA 3'-end processing // inferred from direct assay /// 0042780 // tRNA 3'-end processing // inferred from sequence or structural similarity	0005622 // intracellular // inferred from direct assay /// 0005739 // mitochondrion // inferred from direct assay /// 0005739 // mitochondrion // inferred from sequence or structural similarity /// 0005739 // mitochondrion // inferred from electronic annotation	0000049 // tRNA binding // inferred from direct assay /// 0000049 // tRNA binding // inferred from sequence or structural similarity /// 0000166 // nucleotide binding // inferred from electronic annotation /// 0000287 // magnesium ion binding // inferred from electronic annotation /// 0003723 // RNA binding // inferred from electronic annotation /// 0004810 // tRNA adenylyltransferase activity //…	chr3:3143634-3165707 (+) // 98.63 // p26.3
213149_at	dihydrolipoamide S-acetyltransferase	DLAT	1.6181	0.00469511	0.000784932	1737	0006085 // acetyl-CoA biosynthetic process // non-traceable author statement /// 0006090 // pyruvate metabolic process // inferred from electronic annotation /// 0006096 // glycolysis // inferred from electronic annotation /// 0008152 // metabolic process // inferred from electronic annotation	0005739 // mitochondrion // inferred from electronic annotation /// 0005759 // mitochondrial matrix // inferred from electronic annotation /// 0005967 // mitochondrial pyruvate dehydrogenase complex // non-traceable author statement /// 0045254 // pyruvate dehydrogenase complex // inferred from electronic annotation	0004742 // dihydrolipoyllysine-residue acetyltransferase activity // non-traceable author statement /// 0004742 // dihydrolipoyllysine-residue acetyltransferase activity // inferred from electronic annotation /// 0005515 // protein binding // inferred from electronic annotation /// 0008415 // acyltransferase activity // inferred from electronic annotation /// 0016740 // transferase activity // in…	chr11:111438580-111440322 (+) // 99.6 // q23.1
208964_s_at	fatty acid desaturase 1	FADS1	1.41803	0.00483303	0.00081889	3992	0006629 // lipid metabolic process // inferred from electronic annotation /// 0006633 // fatty acid biosynthetic process // inferred from electronic annotation /// 0006636 // unsaturated fatty acid biosynthetic process // inferred from direct assay /// 0006636 // unsaturated fatty acid biosynthetic process // traceable author statement /// 0006810 // transport // inferred from electronic annotati…	0005624 // membrane fraction // non-traceable author statement /// 0005783 // endoplasmic reticulum // inferred from electronic annotation /// 0005789 // endoplasmic reticulum membrane // inferred from electronic annotation /// 0005792 // microsome // non-traceable author statement /// 0016020 // membrane // inferred from electronic annotation /// 0016021 // integral to membrane // non-traceable …	0000248 // C-5 sterol desaturase activity // traceable author statement /// 0005506 // iron ion binding // inferred from electronic annotation /// 0005515 // protein binding // inferred from physical interaction /// 0016491 // oxidoreductase activity // inferred from direct assay /// 0016491 // oxidoreductase activity // inferred from electronic annotation /// 0016717 // oxidoreductase activity, …	chr11:61323674-61340886 (-) // 91.74 // q12.2
205498_at	growth hormone receptor	GHR	1.58387	0.00485331	0.000822709	2690	0000187 // activation of MAPK activity // inferred from sequence or structural similarity /// 0000255 // allantoin metabolic process // inferred from sequence or structural similarity /// 0006101 // citrate metabolic process // inferred from sequence or structural similarity /// 0006103 // 2-oxoglutarate metabolic process // inferred from sequence or structural similarity /// 0006105 // succinate…	0005576 // extracellular region // inferred from electronic annotation /// 0005615 // extracellular space // inferred from direct assay /// 0005615 // extracellular space // inferred from mutant phenotype /// 0005634 // nucleus // inferred from electronic annotation /// 0005886 // plasma membrane // inferred from electronic annotation /// 0005887 // integral to plasma membrane // inferred from di…	0004872 // receptor activity // inferred from electronic annotation /// 0004896 // cytokine receptor activity // inferred from electronic annotation /// 0004903 // growth hormone receptor activity // inferred from electronic annotation /// 0005515 // protein binding // inferred from physical interaction /// 0005515 // protein binding // inferred from electronic annotation /// 0017046 // peptide h…	chr5:42459782-42757736 (+) // 92.52 // p12
210825_s_at	phosphatidylethanolamine binding protein 1	PEBP1	1.627	0.00519051	0.000874145	5037		0005737 // cytoplasm // inferred from electronic annotation	0000166 // nucleotide binding // inferred from electronic annotation /// 0004866 // endopeptidase inhibitor activity // inferred from electronic annotation /// 0004867 // serine-type endopeptidase inhibitor activity // inferred from electronic annotation /// 0005515 // protein binding // inferred from physical interaction /// 0005524 // ATP binding // inferred from electronic annotation /// 00082…	chr9:123142170-123150230 (+) // 65.6 // q33.2
202658_at	peroxisomal biogenesis factor 11 beta	PEX11B	2.07013	0.00537367	0.000912947	8799	0007031 // peroxisome organization // inferred from electronic annotation /// 0007031 // peroxisome organization // inferred from sequence or structural similarity /// 0007031 // peroxisome organization // traceable author statement /// 0007165 // signal transduction // inferred from sequence or structural similarity /// 0016559 // peroxisome fission // inferred from electronic annotation	0005739 // mitochondrion // inferred from electronic annotation /// 0005777 // peroxisome // inferred from direct assay /// 0005777 // peroxisome // inferred from electronic annotation /// 0005778 // peroxisomal membrane // inferred from electronic annotation /// 0005779 // integral to peroxisomal membrane // inferred from sequence or structural similarity /// 0016020 // membrane // inferred from…	0005515 // protein binding // inferred from physical interaction	chr1:144227739-144235088 (+) // 100.0 // q21.1
201849_at	BCL2/adenovirus E1B 19kDa interacting protein 3	BNIP3	2.02032	0.00538631	0.00091709	664	0001666 // response to hypoxia // inferred from sequence or structural similarity /// 0006309 // DNA fragmentation involved in apoptosis // inferred from direct assay /// 0006338 // chromatin remodeling // inferred from direct assay /// 0006800 // oxygen and reactive oxygen species metabolic process // inferred from direct assay /// 0006915 // apoptosis // inferred from electronic annotation /// …	0005634 // nucleus // inferred from sequence or structural similarity /// 0005635 // nuclear envelope // inferred from direct assay /// 0005654 // nucleoplasm // inferred from sequence or structural similarity /// 0005737 // cytoplasm // inferred from sequence or structural similarity /// 0005739 // mitochondrion // inferred from direct assay /// 0005739 // mitochondrion // traceable author state…	0005515 // protein binding // inferred from physical interaction /// 0042802 // identical protein binding // inferred from physical interaction /// 0042803 // protein homodimerization activity // inferred from direct assay /// 0046982 // protein heterodimerization activity // inferred from direct assay	chr14:27803385-27804917 (+) // 96.29 // q12 /// chr10:133631193-133645425 (-) // 98.37 // q26.3
219397_at	coenzyme Q10 homolog B (S. cerevisiae)	COQ10B	1.75443	0.00543574	0.000927465	80219		0005739 // mitochondrion // inferred from electronic annotation		chr2:198026522-198048088 (+) // 83.09 // q33.1
