# Supplementary material for: Unravelling the enigma of selective vulnerability in neurodegeneration: motor neurons resistant to degeneration in ALS show distinct gene expression characteristics and decreased susceptibility to excitotoxicity
Source: Acta Neuropathol. 2012 Nov 13;125(1):95–109. doi: 10.1007/s00401-012-1058-5 (PMC3535376; doi:10.1007/s00401-012-1058-5)
Supplement: Supplementary file 6 — Supplementary Table 4 (XLS 68 kb) [file 401_2012_1058_MOESM6_ESM.xls]

## Sheet: Supplementary table 4
Genes with a function in extracellular matrix, upregulated in spinal motor neurons relative to oculomotor neurons
Gene ontology terms used to identify significantly differentially expressed genes with a function in the extracellular matrix
Category	Term	Count	%	p value	q-value	Genes	Fold Enrichment
GOTERM_CC_FAT	GO:0031012~extracellular matrix	22	7.43243	2.42e-07	3.35573e-05	209335_AT, 202994_S_AT, 201893_X_AT, 201110_S_AT, 222722_AT, 220109_AT, 201852_X_AT, 202291_S_AT, 211343_S_AT, 222486_S_AT, 202310_S_AT, 206101_AT, 203477_AT, 203548_S_AT, 222835_AT, 206093_X_AT, 215076_S_AT, 234104_AT, 201505_AT, 211161_S_AT, 218730_S_AT, 201147_S_AT, 229218_AT, 202404_S_AT, 216333_X_AT, 204223_AT, 211813_X_AT, 228224_AT, 1556499_S_AT, 201438_AT, 204114_AT, 239921_AT	3.86296
GOTERM_CC_FAT	GO:0005581~collagen	7	2.36486	2e-05	0.000970667	211343_S_AT, 216333_X_AT, 201852_X_AT, 211161_S_AT, 202310_S_AT, 203477_AT, 1556499_S_AT, 201438_AT, 206093_X_AT, 229218_AT, 202404_S_AT, 215076_S_AT	12.1156
Probe ID	Gene.Title	Gene.Symbol	Fold change	IPPLR	q value	Entrez.Gene	Gene.Ontology.Biological.Process	Gene.Ontology.Cellular.Component	Gene.Ontology.Molecular.Function	Alignments
222722_AT	osteoglycin	OGN	27.24	0	0	4969		0005576 // extracellular region // inferred from electronic annotation /// 0005578 // proteinaceous extracellular matrix // inferred from electronic annotation /// 0005783 // endoplasmic reticulum // inferred from direct assay	0005515 // protein binding // inferred from physical interaction /// 0005515 // protein binding // inferred from electronic annotation /// 0008083 // growth factor activity // inferred from electronic annotation	chr9:94186069-94206736 (-) // 98.61 // q22.31
206101_AT	extracellular matrix protein 2, female organ and adipocyte specific	ECM2	9.98	0	0	1842	0007160 // cell-matrix adhesion // traceable author statement	0005576 // extracellular region // inferred from electronic annotation /// 0005578 // proteinaceous extracellular matrix // traceable author statement /// 0005578 // proteinaceous extracellular matrix // inferred from electronic annotation	0005178 // integrin binding // traceable author statement /// 0005515 // protein binding // inferred from electronic annotation	chr9:94297419-94338073 (-) // 92.9 // q22.31
203477_AT	collagen, type XV, alpha 1	COL15A1	4.55	0	0	1306	0001525 // angiogenesis // inferred from electronic annotation /// 0007155 // cell adhesion // inferred by curator /// 0007155 // cell adhesion // inferred from electronic annotation /// 0007165 // signal transduction // non-traceable author statement /// 0007275 // multicellular organismal development // inferred from electronic annotation /// 0030154 // cell differentiation // inferred from ele…	0005576 // extracellular region // inferred from electronic annotation /// 0005578 // proteinaceous extracellular matrix // inferred from electronic annotation /// 0005582 // collagen type XV // traceable author statement /// 0016021 // integral to membrane // non-traceable author statement /// 0031012 // extracellular matrix // inferred from electronic annotation	0005198 // structural molecule activity // inferred from electronic annotation /// 0005201 // extracellular matrix structural constituent // inferred by curator /// 0005488 // binding // inferred from electronic annotation /// 0005515 // protein binding // inferred from electronic annotation	chr9:100746075-100872893 (+) // 99.75 // q22.33
218730_S_AT	osteoglycin	OGN	5.08	0	0	4969		0005576 // extracellular region // inferred from electronic annotation /// 0005578 // proteinaceous extracellular matrix // inferred from electronic annotation /// 0005783 // endoplasmic reticulum // inferred from direct assay	0005515 // protein binding // inferred from physical interaction /// 0005515 // protein binding // inferred from electronic annotation /// 0008083 // growth factor activity // inferred from electronic annotation	chr9:94186708-94205578 (-) // 99.2 // q22.31
229218_AT	collagen, type I, alpha 2	COL1A2	14.04	0	0	1278	0001501 // skeletal system development // inferred from mutant phenotype /// 0001568 // blood vessel development // inferred from mutant phenotype /// 0007169 // transmembrane receptor protein tyrosine kinase signaling pathway // non-traceable author statement /// 0007179 // transforming growth factor beta receptor signaling pathway // inferred from direct assay /// 0007266 // Rho protein signal …	0005576 // extracellular region // not recorded /// 0005576 // extracellular region // inferred from electronic annotation /// 0005578 // proteinaceous extracellular matrix // inferred from electronic annotation /// 0005581 // collagen // inferred from electronic annotation /// 0005584 // collagen type I // inferred from direct assay /// 0005584 // collagen type I // inferred from mutant phenotyp…	0005201 // extracellular matrix structural constituent // non-traceable author statement /// 0005201 // extracellular matrix structural constituent // inferred from electronic annotation /// 0005515 // protein binding // inferred from physical interaction /// 0030674 // protein binding, bridging // inferred from mutant phenotype /// 0042802 // identical protein binding // inferred from direct ass…	chr7:93888980-93889820 (+) // 98.24 // q21.3
202404_S_AT	collagen, type I, alpha 2	COL1A2	5.82	0	0	1278	0001501 // skeletal system development // inferred from mutant phenotype /// 0001568 // blood vessel development // inferred from mutant phenotype /// 0007169 // transmembrane receptor protein tyrosine kinase signaling pathway // non-traceable author statement /// 0007179 // transforming growth factor beta receptor signaling pathway // inferred from direct assay /// 0007266 // Rho protein signal …	0005576 // extracellular region // not recorded /// 0005576 // extracellular region // inferred from electronic annotation /// 0005578 // proteinaceous extracellular matrix // inferred from electronic annotation /// 0005581 // collagen // inferred from electronic annotation /// 0005584 // collagen type I // inferred from direct assay /// 0005584 // collagen type I // inferred from mutant phenotyp…	0005201 // extracellular matrix structural constituent // non-traceable author statement /// 0005201 // extracellular matrix structural constituent // inferred from electronic annotation /// 0005515 // protein binding // inferred from physical interaction /// 0030674 // protein binding, bridging // inferred from mutant phenotype /// 0042802 // identical protein binding // inferred from direct ass…	chr7:93862142-93898480 (+) // 99.08 // q21.3
1556499_S_AT	collagen, type I, alpha 1	COL1A1	12.65	0	0	1277	0001501 // skeletal system development // inferred from mutant phenotype /// 0001503 // ossification // inferred from electronic annotation /// 0001568 // blood vessel development // inferred from mutant phenotype /// 0007584 // response to nutrient // inferred from electronic annotation /// 0007601 // visual perception // inferred from mutant phenotype /// 0007605 // sensory perception of sound …	0005576 // extracellular region // not recorded /// 0005576 // extracellular region // inferred from electronic annotation /// 0005578 // proteinaceous extracellular matrix // inferred from electronic annotation /// 0005581 // collagen // inferred from electronic annotation /// 0005584 // collagen type I // inferred from mutant phenotype /// 0005886 // plasma membrane // not recorded	0005201 // extracellular matrix structural constituent // inferred from electronic annotation /// 0005515 // protein binding // inferred from physical interaction /// 0042802 // identical protein binding // inferred from direct assay /// 0048407 // platelet-derived growth factor binding // inferred from direct assay	chr17:45617636-45617829 (-) // 57.1 // q21.33
201438_AT	collagen, type VI, alpha 3	COL6A3	4.92	0	0	1293	0007155 // cell adhesion // inferred from electronic annotation /// 0007517 // muscle organ development // traceable author statement	0005576 // extracellular region // inferred from electronic annotation /// 0005578 // proteinaceous extracellular matrix // inferred from electronic annotation /// 0005589 // collagen type VI // traceable author statement	0004866 // endopeptidase inhibitor activity // inferred from electronic annotation /// 0004867 // serine-type endopeptidase inhibitor activity // inferred from electronic annotation /// 0005515 // protein binding // inferred from electronic annotation	chr2:237897399-237987559 (-) // 99.33 // q37.3
211161_S_AT	collagen, type III, alpha 1	COL3A1	3.51	0	7.62e-14	1281	0001568 // blood vessel development // inferred from electronic annotation /// 0007160 // cell-matrix adhesion // inferred from direct assay /// 0007179 // transforming growth factor beta receptor signaling pathway // inferred from direct assay /// 0007229 // integrin-mediated signaling pathway // inferred from mutant phenotype /// 0007507 // heart development // inferred from mutant phenotype //…	0005576 // extracellular region // inferred from electronic annotation /// 0005578 // proteinaceous extracellular matrix // inferred from electronic annotation /// 0005581 // collagen // inferred from electronic annotation /// 0005586 // collagen type III // inferred from mutant phenotype /// 0005586 // collagen type III // non-traceable author statement /// 0005586 // collagen type III // inferr…	0005178 // integrin binding // inferred from mutant phenotype /// 0005178 // integrin binding // non-traceable author statement /// 0005201 // extracellular matrix structural constituent // inferred from mutant phenotype /// 0005201 // extracellular matrix structural constituent // inferred from electronic annotation /// 0005515 // protein binding // inferred from physical interaction /// 0046332…
202310_S_AT	collagen, type I, alpha 1	COL1A1	3.12	0	1.19e-12	1277	0001501 // skeletal system development // inferred from mutant phenotype /// 0001503 // ossification // inferred from electronic annotation /// 0001568 // blood vessel development // inferred from mutant phenotype /// 0007584 // response to nutrient // inferred from electronic annotation /// 0007601 // visual perception // inferred from mutant phenotype /// 0007605 // sensory perception of sound …	0005576 // extracellular region // not recorded /// 0005576 // extracellular region // inferred from electronic annotation /// 0005578 // proteinaceous extracellular matrix // inferred from electronic annotation /// 0005581 // collagen // inferred from electronic annotation /// 0005584 // collagen type I // inferred from mutant phenotype /// 0005886 // plasma membrane // not recorded	0005201 // extracellular matrix structural constituent // inferred from electronic annotation /// 0005515 // protein binding // inferred from physical interaction /// 0042802 // identical protein binding // inferred from direct assay /// 0048407 // platelet-derived growth factor binding // inferred from direct assay	chr17:45615648-45633992 (-) // 97.0 // q21.33
201147_S_AT	TIMP metallopeptidase inhibitor 3	TIMP3	3.15	0	1.22e-11	7078	0007169 // transmembrane receptor protein tyrosine kinase signaling pathway // non-traceable author statement /// 0007601 // visual perception // inferred from electronic annotation /// 0008624 // induction of apoptosis by extracellular signals // non-traceable author statement /// 0014070 // response to organic cyclic substance // inferred from electronic annotation /// 0042246 // tissue regener…	0005576 // extracellular region // inferred from electronic annotation /// 0005578 // proteinaceous extracellular matrix // inferred from electronic annotation /// 0005578 // proteinaceous extracellular matrix // non-traceable author statement /// 0005604 // basement membrane // inferred from electronic annotation	0004857 // enzyme inhibitor activity // inferred from electronic annotation /// 0005515 // protein binding // inferred from physical interaction /// 0005515 // protein binding // inferred from electronic annotation /// 0008191 // metalloendopeptidase inhibitor activity // inferred from electronic annotation /// 0008191 // metalloendopeptidase inhibitor activity // traceable author statement	chr22:31526807-31589030 (+) // 93.38 // q12.3
215076_S_AT	collagen, type III, alpha 1	COL3A1	5.28	4e-09	3.88e-10	1281	0001568 // blood vessel development // inferred from electronic annotation /// 0007160 // cell-matrix adhesion // inferred from direct assay /// 0007179 // transforming growth factor beta receptor signaling pathway // inferred from direct assay /// 0007229 // integrin-mediated signaling pathway // inferred from mutant phenotype /// 0007507 // heart development // inferred from mutant phenotype //…	0005576 // extracellular region // inferred from electronic annotation /// 0005578 // proteinaceous extracellular matrix // inferred from electronic annotation /// 0005581 // collagen // inferred from electronic annotation /// 0005586 // collagen type III // inferred from mutant phenotype /// 0005586 // collagen type III // non-traceable author statement /// 0005586 // collagen type III // inferr…	0005178 // integrin binding // inferred from mutant phenotype /// 0005178 // integrin binding // non-traceable author statement /// 0005201 // extracellular matrix structural constituent // inferred from mutant phenotype /// 0005201 // extracellular matrix structural constituent // inferred from electronic annotation /// 0005515 // protein binding // inferred from physical interaction /// 0046332…	chr2:189582588-189584770 (+) // 96.9 // q32.2
202994_S_AT	fibulin 1	FBLN1	3.73	1e-08	7.84e-10	2192	0044419 // interspecies interaction between organisms // inferred from electronic annotation	0005576 // extracellular region // non-traceable author statement /// 0005576 // extracellular region // inferred from electronic annotation /// 0005578 // proteinaceous extracellular matrix // traceable author statement /// 0005578 // proteinaceous extracellular matrix // inferred from electronic annotation /// 0005604 // basement membrane // inferred from electronic annotation /// 0005615 // ex…	0005201 // extracellular matrix structural constituent // traceable author statement /// 0005509 // calcium ion binding // inferred from electronic annotation /// 0005515 // protein binding // inferred from physical interaction /// 0005515 // protein binding // inferred from electronic annotation /// 0016504 // peptidase activator activity // inferred from electronic annotation	chr22:44277519-44375679 (+) // 95.99 // q13.31
201852_X_AT	collagen, type III, alpha 1	COL3A1	2.23	2.7e-08	2.3e-09	1281	0001568 // blood vessel development // inferred from electronic annotation /// 0007160 // cell-matrix adhesion // inferred from direct assay /// 0007179 // transforming growth factor beta receptor signaling pathway // inferred from direct assay /// 0007229 // integrin-mediated signaling pathway // inferred from mutant phenotype /// 0007507 // heart development // inferred from mutant phenotype //…	0005576 // extracellular region // inferred from electronic annotation /// 0005578 // proteinaceous extracellular matrix // inferred from electronic annotation /// 0005581 // collagen // inferred from electronic annotation /// 0005586 // collagen type III // inferred from mutant phenotype /// 0005586 // collagen type III // non-traceable author statement /// 0005586 // collagen type III // inferr…	0005178 // integrin binding // inferred from mutant phenotype /// 0005178 // integrin binding // non-traceable author statement /// 0005201 // extracellular matrix structural constituent // inferred from mutant phenotype /// 0005201 // extracellular matrix structural constituent // inferred from electronic annotation /// 0005515 // protein binding // inferred from physical interaction /// 0046332…	chr2:189547354-189585714 (+) // 99.18 // q32.2
201110_S_AT	thrombospondin 1	THBS1	4.23	3.9e-08	2.89e-09	7057	0000187 // activation of MAPK activity // inferred from mutant phenotype /// 0001666 // response to hypoxia // non-traceable author statement /// 0001937 // negative regulation of endothelial cell proliferation // inferred from direct assay /// 0001937 // negative regulation of endothelial cell proliferation // inferred from mutant phenotype /// 0001953 // negative regulation of cell-matrix adhes…	0005576 // extracellular region // not recorded /// 0005576 // extracellular region // inferred from electronic annotation /// 0005577 // fibrinogen complex // inferred from direct assay /// 0005615 // extracellular space // inferred from electronic annotation /// 0005615 // extracellular space // inferred from direct assay /// 0009897 // external side of plasma membrane // inferred from direct a…	0001948 // glycoprotein binding // non-traceable author statement /// 0001968 // fibronectin binding // inferred from physical interaction /// 0005178 // integrin binding // inferred from mutant phenotype /// 0005198 // structural molecule activity // inferred from electronic annotation /// 0005509 // calcium ion binding // inferred from electronic annotation /// 0005509 // calcium ion binding //…	chr15:37660639-37676957 (+) // 98.43 // q14
202291_S_AT	matrix Gla protein	MGP	4.02	4e-08	3.23e-09	4256	0001502 // cartilage condensation // traceable author statement /// 0001503 // ossification // traceable author statement /// 0001503 // ossification // inferred from electronic annotation /// 0007275 // multicellular organismal development // inferred from electronic annotation /// 0007584 // response to nutrient // inferred from electronic annotation /// 0007605 // sensory perception of sound /…	0005576 // extracellular region // inferred from electronic annotation /// 0005578 // proteinaceous extracellular matrix // traceable author statement /// 0005615 // extracellular space // inferred from electronic annotation /// 0005783 // endoplasmic reticulum // inferred from electronic annotation /// 0043234 // protein complex // inferred from electronic annotation	0005201 // extracellular matrix structural constituent // traceable author statement /// 0005509 // calcium ion binding // inferred from electronic annotation /// 0008147 // structural constituent of bone // traceable author statement /// 0048306 // calcium-dependent protein binding // inferred from electronic annotation	chr12:14926094-14930035 (-) // 99.17 // p12.3
228224_AT	proline/arginine-rich end leucine-rich repeat protein	PRELP	3.71	1.279e-06	1.26e-07	5549	0001501 // skeletal system development // traceable author statement /// 0007569 // cell aging // inferred from electronic annotation	0005576 // extracellular region // inferred from electronic annotation /// 0005578 // proteinaceous extracellular matrix // traceable author statement /// 0005578 // proteinaceous extracellular matrix // inferred from electronic annotation	0005201 // extracellular matrix structural constituent // traceable author statement /// 0005515 // protein binding // inferred from electronic annotation	chr1:201724661-201725366 (+) // 77.47 // q32.1
222835_AT	thrombospondin, type I, domain containing 4	THSD4	1.88	3.335e-06	2.15e-07	79875		0005576 // extracellular region // inferred from electronic annotation /// 0005578 // proteinaceous extracellular matrix // inferred from electronic annotation /// 0031012 // extracellular matrix // inferred from electronic annotation	0004222 // metalloendopeptidase activity // inferred from electronic annotation /// 0008233 // peptidase activity // inferred from electronic annotation /// 0016787 // hydrolase activity // inferred from electronic annotation	chr15:69739922-69860040 (+) // 91.0 // q23
234104_AT			1.9	6.889e-06	5.25e-07					chr12:90091039-90092471 (-) // 91.49 // q21.33
204223_AT	proline/arginine-rich end leucine-rich repeat protein	PRELP	5.6	1.4725e-05	1.19e-06	5549	0001501 // skeletal system development // traceable author statement /// 0007569 // cell aging // inferred from electronic annotation	0005576 // extracellular region // inferred from electronic annotation /// 0005578 // proteinaceous extracellular matrix // traceable author statement /// 0005578 // proteinaceous extracellular matrix // inferred from electronic annotation	0005201 // extracellular matrix structural constituent // traceable author statement /// 0005515 // protein binding // inferred from electronic annotation	chr1:201711578-201722909 (+) // 99.42 // q32.1
216333_X_AT	tenascin XA pseudogene /// tenascin XB	TNXA /// TNXB	2.13	2.7285e-05	1.88e-06	7146 /// 7148	0006350 // transcription // inferred from electronic annotation /// 0006350 // transcription // traceable author statement /// 0006355 // regulation of transcription, DNA-dependent // inferred from electronic annotation /// 0006629 // lipid metabolic process // inferred from electronic annotation /// 0006631 // fatty acid metabolic process // inferred from electronic annotation /// 0006641 // tri…	0005576 // extracellular region // inferred from electronic annotation /// 0005578 // proteinaceous extracellular matrix // non-traceable author statement /// 0005578 // proteinaceous extracellular matrix // inferred from electronic annotation /// 0005583 // fibrillar collagen // inferred from direct assay /// 0005615 // extracellular space // inferred from electronic annotation /// 0005622 // in…	0003677 // DNA binding // inferred from electronic annotation /// 0003700 // transcription factor activity // inferred from electronic annotation /// 0003700 // transcription factor activity // traceable author statement /// 0005102 // receptor binding // inferred from electronic annotation /// 0005178 // integrin binding // inferred from sequence or structural similarity /// 0005201 // extracell…	chr6:32116911-32123540 (-) // 99.81 // p21.32 /// chr6_cox_hap1:3416090-3422720 (-) // 99.85 // /// chr6_qbl_hap2:3223933-3230563 (-) // 99.85 //
211813_X_AT	decorin	DCN	4.15	5.3908e-05	4.95e-06	1634	0009887 // organ morphogenesis // traceable author statement	0005576 // extracellular region // inferred from electronic annotation /// 0005578 // proteinaceous extracellular matrix // inferred from electronic annotation /// 0005634 // nucleus // inferred from direct assay	0005515 // protein binding // inferred from electronic annotation	chr12:90063965-90096460 (-) // 100.0 // q21.33
222486_S_AT	ADAM metallopeptidase with thrombospondin type 1 motif, 1	ADAMTS1	2.67	5.8518e-05	5.99e-06	9510	0001542 // ovulation from ovarian follicle // inferred from electronic annotation /// 0001822 // kidney development // inferred from electronic annotation /// 0006508 // proteolysis // inferred from electronic annotation /// 0007229 // integrin-mediated signaling pathway // traceable author statement /// 0007229 // integrin-mediated signaling pathway // inferred from electronic annotation /// 000…	0005576 // extracellular region // inferred from electronic annotation /// 0005578 // proteinaceous extracellular matrix // inferred from electronic annotation /// 0005604 // basement membrane // inferred from electronic annotation /// 0031012 // extracellular matrix // inferred from electronic annotation /// 0031410 // cytoplasmic vesicle // inferred from electronic annotation	0004222 // metalloendopeptidase activity // inferred from electronic annotation /// 0005515 // protein binding // inferred from electronic annotation /// 0008201 // heparin binding // inferred from electronic annotation /// 0008233 // peptidase activity // inferred from electronic annotation /// 0008237 // metallopeptidase activity // inferred from electronic annotation /// 0008237 // metallopept…	chr21:27131455-27139330 (-) // 99.01 // q21.3
204114_AT	nidogen 2 (osteonidogen)	NID2	2.26	0.000156833	1.42e-05	22795	0007155 // cell adhesion // traceable author statement /// 0007155 // cell adhesion // inferred from electronic annotation /// 0007160 // cell-matrix adhesion // inferred from electronic annotation /// 0008218 // bioluminescence // inferred from electronic annotation /// 0018298 // protein-chromophore linkage // inferred from electronic annotation	0005576 // extracellular region // inferred from electronic annotation /// 0005578 // proteinaceous extracellular matrix // inferred from electronic annotation /// 0005604 // basement membrane // traceable author statement /// 0005604 // basement membrane // inferred from electronic annotation /// 0016020 // membrane // inferred from electronic annotation	0005509 // calcium ion binding // inferred from electronic annotation /// 0005515 // protein binding // inferred from electronic annotation /// 0005515 // protein binding // inferred from physical interaction /// 0005518 // collagen binding // traceable author statement	chr14:51541277-51605462 (-) // 98.36 // q22.1
203548_S_AT	lipoprotein lipase	LPL	4.23	0.000554399	5.16e-05	4023	0006629 // lipid metabolic process // inferred from electronic annotation /// 0006633 // fatty acid biosynthetic process // inferred from sequence or structural similarity /// 0006641 // triglyceride metabolic process // inferred from sequence or structural similarity /// 0006644 // phospholipid metabolic process // inferred from sequence or structural similarity /// 0010744 // positive regulatio…	0005576 // extracellular region // traceable author statement /// 0005576 // extracellular region // inferred from electronic annotation /// 0005615 // extracellular space // inferred from electronic annotation /// 0005615 // extracellular space // inferred from direct assay /// 0005886 // plasma membrane // inferred from electronic annotation /// 0016020 // membrane // inferred from electronic a…	0003824 // catalytic activity // inferred from electronic annotation /// 0004465 // lipoprotein lipase activity // inferred from electronic annotation /// 0004465 // lipoprotein lipase activity // inferred from sequence or structural similarity /// 0004620 // phospholipase activity // inferred from sequence or structural similarity /// 0004806 // triacylglycerol lipase activity // inferred from e…	chr8:19841032-19869049 (+) // 99.67 // p21.3
201505_AT	laminin, beta 1	LAMB1	3.94	0.000675877	7.02e-05	3912	0007155 // cell adhesion // traceable author statement /// 0007155 // cell adhesion // inferred from electronic annotation /// 0030335 // positive regulation of cell migration // inferred from direct assay /// 0031175 // neuron projection development // inferred from direct assay /// 0034446 // substrate adhesion-dependent cell spreading // inferred from direct assay /// 0042476 // odontogenesis …	0005576 // extracellular region // inferred from electronic annotation /// 0005578 // proteinaceous extracellular matrix // inferred from electronic annotation /// 0005604 // basement membrane // inferred from direct assay /// 0005604 // basement membrane // traceable author statement /// 0005604 // basement membrane // inferred from electronic annotation /// 0005606 // laminin-1 complex // infer…	0005198 // structural molecule activity // non-traceable author statement /// 0005201 // extracellular matrix structural constituent // inferred from direct assay /// 0005515 // protein binding // inferred from sequence or structural similarity /// 0005515 // protein binding // inferred from electronic annotation	chr7:107351498-107431040 (-) // 99.91 // q31.1
239921_AT	collagen, type XXVIII, alpha 1	COL28A1	3.67	0.000739496	8.01e-05	340267	0007155 // cell adhesion // inferred from electronic annotation	0005576 // extracellular region // inferred from electronic annotation /// 0005578 // proteinaceous extracellular matrix // inferred from electronic annotation /// 0005604 // basement membrane // inferred from electronic annotation	0004866 // endopeptidase inhibitor activity // inferred from electronic annotation /// 0004867 // serine-type endopeptidase inhibitor activity // inferred from electronic annotation /// 0005515 // protein binding // inferred from electronic annotation	chr7:7362361-7362792 (-) // 63.64 // p21.3
209335_AT	decorin	DCN	3.31	0.000968008	0.000103467	1634	0009887 // organ morphogenesis // traceable author statement	0005576 // extracellular region // inferred from electronic annotation /// 0005578 // proteinaceous extracellular matrix // inferred from electronic annotation /// 0005634 // nucleus // inferred from direct assay	0005515 // protein binding // inferred from electronic annotation	chr12:90063165-90097439 (-) // 91.99 // q21.33
220109_AT	transferrin	TF	2.22	0.00174802	0.000177335	7018	0001666 // response to hypoxia // inferred from electronic annotation /// 0006810 // transport // inferred from electronic annotation /// 0006811 // ion transport // inferred from electronic annotation /// 0006826 // iron ion transport // inferred from electronic annotation /// 0006879 // cellular iron ion homeostasis // inferred from electronic annotation /// 0006953 // acute-phase response // i…	0005576 // extracellular region // non-traceable author statement /// 0005576 // extracellular region // inferred from electronic annotation /// 0005604 // basement membrane // inferred from electronic annotation /// 0005615 // extracellular space // inferred from electronic annotation /// 0005739 // mitochondrion // inferred from direct assay /// 0005768 // endosome // inferred from electronic a…	0005506 // iron ion binding // inferred from electronic annotation /// 0008199 // ferric iron binding // inferred from electronic annotation /// 0015091 // ferric iron transmembrane transporter activity // inferred from electronic annotation /// 0046872 // metal ion binding // inferred from electronic annotation	chr3:134975058-134976423 (+) // 72.63 // q22.1
206093_X_AT	tenascin XA pseudogene /// tenascin XB	TNXA /// TNXB	1.94	0.00500377	0.000451521	7146 /// 7148	0006350 // transcription // inferred from electronic annotation /// 0006350 // transcription // traceable author statement /// 0006355 // regulation of transcription, DNA-dependent // inferred from electronic annotation /// 0006629 // lipid metabolic process // inferred from electronic annotation /// 0006631 // fatty acid metabolic process // inferred from electronic annotation /// 0006641 // tri…	0005576 // extracellular region // inferred from electronic annotation /// 0005578 // proteinaceous extracellular matrix // non-traceable author statement /// 0005578 // proteinaceous extracellular matrix // inferred from electronic annotation /// 0005583 // fibrillar collagen // inferred from direct assay /// 0005615 // extracellular space // inferred from electronic annotation /// 0005622 // in…	0003677 // DNA binding // inferred from electronic annotation /// 0003700 // transcription factor activity // inferred from electronic annotation /// 0003700 // transcription factor activity // traceable author statement /// 0005102 // receptor binding // inferred from electronic annotation /// 0005178 // integrin binding // inferred from sequence or structural similarity /// 0005201 // extracell…	chr6:32116911-32121883 (-) // 99.39 // p21.32 /// chr6:32084175-32089028 (-) // 96.55 // p21.32 /// chr6_cox_hap1:3416090-3421063 (-) // 99.42 // /// chr6_qbl_hap2:3223933-3228906 (-) // 99.42 //
201893_X_AT	decorin	DCN	3.78	0.00506575	0.000466077	1634	0009887 // organ morphogenesis // traceable author statement	0005576 // extracellular region // inferred from electronic annotation /// 0005578 // proteinaceous extracellular matrix // inferred from electronic annotation /// 0005634 // nucleus // inferred from direct assay	0005515 // protein binding // inferred from electronic annotation	chr12:90063777-90100734 (-) // 73.72 // q21.33
211343_S_AT	collagen, type XIII, alpha 1	COL13A1	2.09	0.00598945	0.00057621	1305	0001503 // ossification // inferred from electronic annotation /// 0001763 // morphogenesis of a branching structure // inferred from sequence or structural similarity /// 0001763 // morphogenesis of a branching structure // inferred from electronic annotation /// 0001958 // endochondral ossification // inferred from sequence or structural similarity /// 0001958 // endochondral ossification // in…	0005600 // collagen type XIII // traceable author statement /// 0005886 // plasma membrane // traceable author statement /// 0005886 // plasma membrane // inferred from electronic annotation /// 0005911 // cell-cell junction // inferred from electronic annotation /// 0016020 // membrane // inferred from electronic annotation /// 0016021 // integral to membrane // inferred from electronic annotati…	0005201 // extracellular matrix structural constituent // non-traceable author statement /// 0005515 // protein binding // inferred from physical interaction /// 0005515 // protein binding // inferred from electronic annotation /// 0008201 // heparin binding // inferred from direct assay /// 0008201 // heparin binding // inferred from electronic annotation	chr10:71359802-71388777 (+) // 90.72 // q22.1
